# Supplementary material for: Histone H3.3 Is Required to Maintain Replication Fork Progression after UV Damage
Source: Curr Biol. 2014 Sep 22;24(18):2195–201. doi: 10.1016/j.cub.2014.07.077 (PMC4175177; doi:10.1016/j.cub.2014.07.077)
Supplement: Table S1. List of Genes Significantly Upregulated or Downregulated in h3.3 versus Wild-Type RNA-Seq, Related to Figure 1 [file mmc2.xlsx]

## Sheet: Upregulated in H3.3 KO
	ensembl_transcript_id	ensembl_gene_id	Gene_name	chromosome_name	description	start_position	end_position	baseMean	baseMean WT	baseMean ∆H3.3	foldChange	log2FoldChange	pval	padj
9605	ENSGALT00000024678	ENSGALG00000015290	LIX1	Z	Gallus gallus Lix1 homolog (LIX1), mRNA. [Source:RefSeq mRNA;Acc:NM_204347]	51375633	51406317	33.725	0.311282	67.1387	215.685	7.75278	8.66765e-36	9.8112e-34
1283	ENSGALT00000003307	ENSGALG00000002118	CO6	13	Gallus gallus potassium large conductance calcium-activated channel, subfamily M, beta member 1 (KCNMB1), mRNA. [Source:RefSeq mRNA;Acc:NM_204602]	3153571	3162255	21.0988	0.311282	41.8864	134.561	7.07212	1.32572e-22	8.22925e-21
14738	ENSGALT00000044036	ENSGALG00000026591	GNG12	8	guanine nucleotide binding protein (G protein), gamma 12 [Source:HGNC Symbol;Acc:19663]	27595440	27607341	237.674	3.59203	471.757	131.334	7.0371	2.82683e-184	1.26925e-180
8573	ENSGALT00000021898	ENSGALG00000013427	SORBS2	4	sorbin and SH3 domain containing 2 [Source:HGNC Symbol;Acc:24098]	60705451	60848345	56.4704	1	112.941	112.941	6.81942	1.21494e-60	3.14715e-58
15450	ENSGALT00000044979	ENSGALG00000028353		JH376400.1	Uncharacterized protein [Source:UniProtKB/TrEMBL;Acc:R4GI19]	6371	50617	8.62063	0.311282	16.93	54.3879	5.76522	3.99172e-09	6.96475e-08
12336	ENSGALT00000036617	ENSGALG00000016602	ARHGAP6	1	Rho GTPase activating protein 6 [Source:HGNC Symbol;Acc:676]	123651002	123765375	232.927	9.20433	456.65	49.6125	5.63263	5.03363e-162	1.69508e-158
3047	ENSGALT00000007674	ENSGALG00000004805	DMXL2	10	Dmx-like 2 [Source:HGNC Symbol;Acc:2938]	8763459	8813670	28.1511	1.18942	55.1128	46.3361	5.53406	2.45183e-27	1.90903e-25
13261	ENSGALT00000039955	ENSGALG00000023834	JPH2	20	junctophilin 2 [Source:HGNC Symbol;Acc:14202]	5847927	5855091	8.94223	0.396472	17.488	44.109	5.463	2.36613e-09	4.30119e-08
5128	ENSGALT00000012931	ENSGALG00000007962		2	Uncharacterized protein [Source:UniProtKB/TrEMBL;Acc:F1NSH7]	18662492	18733075	6.73369	0.323102	13.1443	40.6815	5.3463	4.07134e-06	4.4878e-05
12671	ENSGALT00000037868	ENSGALG00000012171	GPR39	7	Gallus gallus G protein-coupled receptor 39 (GPR39), mRNA. [Source:RefSeq mRNA;Acc:NM_001080105]	29207877	29272153	13.8461	0.707753	26.9844	38.1268	5.25273	1.16687e-13	3.63835e-12
4159	ENSGALT00000010426	ENSGALG00000006456	C16ORF45	14	Gallus gallus chromosome 14 open reading frame, human C16orf45 (C16ORF45), mRNA. [Source:RefSeq mRNA;Acc:NM_001277574]	7468792	7509103	267.767	13.974	521.56	37.3237	5.22202	2.36088e-149	5.30018e-146
14475	ENSGALT00000043701	ENSGALG00000002118	CO6	13	Gallus gallus potassium large conductance calcium-activated channel, subfamily M, beta member 1 (KCNMB1), mRNA. [Source:RefSeq mRNA;Acc:NM_204602]	3153571	3162255	18.4138	1	36.8276	36.8276	5.20272	1.25866e-08	2.03776e-07
4778	ENSGALT00000011996	ENSGALG00000007416	CD3E	24	Gallus gallus CD3e molecule, epsilon (CD3-TCR complex) (CD3E), mRNA. [Source:RefSeq mRNA;Acc:NM_206904]	5471599	5478513	88.575	4.92819	172.222	34.9463	5.12707	1.09738e-70	3.79018e-68
1322	ENSGALT00000003420	ENSGALG00000002184	RANBP17	13	RAN binding protein 17 [Source:HGNC Symbol;Acc:14428]	2681554	2828621	11.0208	0.634384	21.4073	33.745	5.0766	3.08555e-09	5.49766e-08
11389	ENSGALT00000031281	ENSGALG00000006112	SCN5A	2	sodium channel, voltage-gated, type V, alpha subunit [Source:HGNC Symbol;Acc:10593]	5408261	5613834	35.7711	2.08535	69.4568	33.307	5.05775	1.58185e-31	1.51117e-29
13708	ENSGALT00000042649	ENSGALG00000026176		4	Uncharacterized protein [Source:UniProtKB/TrEMBL;Acc:R4GKM0]	64596042	64600914	24.5695	1.6416	47.4974	28.9336	4.85467	2.33963e-21	1.38223e-19
2107	ENSGALT00000005376	ENSGALG00000003399	SELE	8	selectin E [Source:HGNC Symbol;Acc:10718]	5097326	5102707	4.60874	0.323102	8.89437	27.5281	4.78283	0.000107839	0.000870339
16226	ENSGALT00000046012	ENSGALG00000025988	RORC	25	RAR-related orphan receptor C [Source:HGNC Symbol;Acc:10260]	2153367	2157368	127.308	9.05759	245.558	27.1107	4.76079	9.47859e-90	6.71982e-87
1327	ENSGALT00000003431	ENSGALG00000002193	ARHGEF4	9	Rho guanine nucleotide exchange factor (GEF) 4 [Source:HGNC Symbol;Acc:684]	1798575	1837534	4.50369	0.323102	8.68429	26.8779	4.74835	0.000116168	0.00092976
4005	ENSGALT00000010095	ENSGALG00000006242	PABPN1L	11	poly(A) binding protein, nuclear 1-like (cytoplasmic) [Source:HGNC Symbol;Acc:37237]	17993034	17995848	23.0185	1.73861	44.2984	25.4792	4.67125	5.32819e-20	2.88236e-18
13466	ENSGALT00000040629	ENSGALG00000024070		24	Uncharacterized protein [Source:UniProtKB/TrEMBL;Acc:F1NVS3]	5456466	5457429	23.1405	1.76225	44.5188	25.2625	4.65893	3.78709e-20	2.06527e-18
4367	ENSGALT00000010935	ENSGALG00000021104	SLC22A4	13	Gallus gallus solute carrier family 22 (organic cation transporter), member 4 (SLC22A4), mRNA. [Source:RefSeq mRNA;Acc:NM_001146131]	16146829	16184900	35.9178	2.95765	68.878	23.2881	4.54152	1.12553e-28	9.30118e-27
15674	ENSGALT00000045273	ENSGALG00000028646		JH376386.1	Uncharacterized protein [Source:UniProtKB/TrEMBL;Acc:R4GGC6]	85	1160	7.17109	0.622563	13.7196	22.0373	4.46187	7.88408e-06	8.20066e-05
11908	ENSGALT00000034291	ENSGALG00000021271	MPZL3	24	Gallus gallus myelin protein zero-like 3 (MPZL3), mRNA. [Source:RefSeq mRNA;Acc:NM_001252285]	5459063	5464891	22.3982	2.06171	42.7346	20.7277	4.37349	2.37626e-13	7.16068e-12
9490	ENSGALT00000024387	ENSGALG00000015115	MAMDC2	Z	MAM domain containing 2 [Source:HGNC Symbol;Acc:23673]	34741071	34806237	90.8446	8.41139	173.278	20.6004	4.3646	1.65052e-58	4.04229e-56
12014	ENSGALT00000034894	ENSGALG00000001434	STOM	17	stomatin [Source:HGNC Symbol;Acc:3383]	8422956	8430634	6.37767	0.634384	12.121	19.1067	4.256	1.04518e-05	0.000106135
15632	ENSGALT00000045216	ENSGALG00000029112		AADN03017226.1	Uncharacterized protein [Source:UniProtKB/TrEMBL;Acc:R4GL81]	21	1565	17.9881	1.8238	34.1524	18.726	4.22697	8.06929e-15	2.88311e-13
5705	ENSGALT00000014365	ENSGALG00000008840	ACSL5	6	Gallus gallus acyl-CoA synthetase long-chain family member 5 (ACSL5), mRNA. [Source:RefSeq mRNA;Acc:NM_001031237]	26247834	26264411	6.00875	0.646204	11.3713	17.5971	4.13726	1.74554e-05	0.000168186
13412	ENSGALT00000040494	ENSGALG00000024012	TDRKH	25	tudor and KH domain containing [Source:HGNC Symbol;Acc:11713]	2148707	2153155	11.5808	1.35396	21.8076	16.1065	4.00957	2.05264e-09	3.77204e-08
4529	ENSGALT00000011366	ENSGALG00000007025	CPNE8	1	Gallus gallus copine VIII (CPNE8), mRNA. [Source:RefSeq mRNA;Acc:NM_001199460]	15306094	15402789	59.7884	7.67401	111.903	14.5821	3.86612	3.11624e-39	4.23997e-37
14698	ENSGALT00000043986	ENSGALG00000016038	ADAM33	4	Gallus gallus ADAM metallopeptidase domain 33 (ADAM33), mRNA. [Source:RefSeq mRNA;Acc:NM_001082418]	89090236	89114319	7.34599	0.945665	13.7463	14.5361	3.86157	4.83751e-06	5.27622e-05
7165	ENSGALT00000018067	ENSGALG00000011089	IFIH1	7	Gallus gallus interferon induced with helicase C domain 1 (IFIH1), mRNA. [Source:RefSeq mRNA;Acc:NM_001193638]	20543411	20570333	6.94338	1	13.8868	13.8868	3.79564	1.92922e-08	3.04649e-07
4190	ENSGALT00000010500	ENSGALG00000006498	PTPRN2	2	protein tyrosine phosphatase, receptor type, N polypeptide 2 [Source:HGNC Symbol;Acc:9677]	8785742	9406733	15.0333	2.08535	27.9812	13.418	3.74609	6.25889e-11	1.43624e-09
1125	ENSGALT00000002911	ENSGALG00000001876		19	Uncharacterized protein [Source:UniProtKB/TrEMBL;Acc:F1NF56]	4168859	4175657	13.4146	1.89133	24.938	13.1854	3.72087	1.1143e-09	2.11701e-08
10301	ENSGALT00000026339	ENSGALG00000016328	GSTA	3	Gallus gallus glutathione S-transferase class-alpha (GSTA), mRNA. [Source:RefSeq mRNA;Acc:NM_001001776]	87829502	87837950	15.1069	2.20261	28.0112	12.7173	3.66872	9.63748e-11	2.14573e-09
4119	ENSGALT00000010345	ENSGALG00000006407		5	Gallus gallus death domain-containing tumor necrosis factor receptor superfamily member 23 (LOC378902), mRNA. [Source:RefSeq mRNA;Acc:NM_204386]	12438793	12444936	20.525	2.99556	38.0544	12.7036	3.66717	4.28428e-14	1.38724e-12
9377	ENSGALT00000024125	ENSGALG00000014958	ANKDD1B	Z	ankyrin repeat and death domain containing 1B [Source:HGNC Symbol;Acc:32525]	23704323	23726114	11.324	1.66524	20.9827	12.6004	3.6554	2.16158e-08	3.38957e-07
15878	ENSGALT00000045548	ENSGALG00000027198	TMEM47	1	transmembrane protein 47 [Source:HGNC Symbol;Acc:18515]	113256480	113283351	139.578	20.6552	258.5	12.515	3.64559	3.35886e-73	1.25677e-70
8335	ENSGALT00000021124	ENSGALG00000012952	BASP1	2	Gallus gallus brain abundant, membrane attached signal protein 1 (BASP1), mRNA. [Source:RefSeq mRNA;Acc:NM_204116]	75347266	75348000	248.01	37.3984	458.621	12.2631	3.61625	8.13979e-68	2.61055e-65
2391	ENSGALT00000006090	ENSGALG00000003837	ADCY7	11	adenylate cyclase 7 [Source:HGNC Symbol;Acc:238]	6010767	6037599	211.959	32.8938	391.024	11.8875	3.57137	1.36504e-98	1.2258e-95
13254	ENSGALT00000039936	ENSGALG00000002558	ASL1	19	Gallus gallus argininosuccinate lyase (ASL1), mRNA. [Source:RefSeq mRNA;Acc:NM_205501]	4945236	4952988	20.8354	3.24529	38.4256	11.8404	3.56565	8.06074e-14	2.56686e-12
3489	ENSGALT00000008801	ENSGALG00000005478	SNX7	8	sorting nexin 7 [Source:HGNC Symbol;Acc:14971]	11333474	11361275	12.4723	1.97652	22.968	11.6204	3.53859	1.13181e-08	1.84123e-07
9148	ENSGALT00000023578	ENSGALG00000014627	FRMD4B	12	FERM domain containing 4B [Source:HGNC Symbol;Acc:24886]	15329789	15396454	65.7532	10.7726	120.734	11.2075	3.4864	1.21459e-34	1.28823e-32
6956	ENSGALT00000017516	ENSGALG00000010770	SCIN	2	Gallus gallus scinderin (SCIN), mRNA. [Source:RefSeq mRNA;Acc:NM_001244593]	26871392	26920922	183.046	30.3791	335.713	11.0508	3.46608	5.78816e-85	3.11866e-82
11859	ENSGALT00000034001	ENSGALG00000021128	FSCN1	14	Gallus gallus fascin homolog 1, actin-bundling protein (Strongylocentrotus purpuratus) (FSCN1), mRNA. [Source:RefSeq mRNA;Acc:NM_001178132]	4184407	4190617	11.6239	1.9647	21.2831	10.8327	3.43733	3.8852e-08	5.88018e-07
6220	ENSGALT00000015652	ENSGALG00000009606		6	Uncharacterized protein [Source:UniProtKB/TrEMBL;Acc:F1P168]	30933714	30948725	22.34	3.87967	40.8004	10.5164	3.39458	3.01818e-12	8.11476e-11
14380	ENSGALT00000043568	ENSGALG00000027283	SLC12A9	9	solute carrier family 12, member 9 [Source:HGNC Symbol;Acc:17435]	15056934	15068216	34.57	6.02059	63.1195	10.4839	3.39011	3.46394e-20	1.89672e-18
3346	ENSGALT00000008449	ENSGALG00000005263	SOX8	14	Gallus gallus SRY (sex determining region Y)-box 8 (SOX8), mRNA. [Source:RefSeq mRNA;Acc:NM_204731]	5739428	5742818	15.3176	2.68427	27.951	10.4129	3.38029	3.82956e-10	7.74538e-09
5454	ENSGALT00000013763	ENSGALG00000008447	SH2D1A	4	SH2 domain containing 1A [Source:HGNC Symbol;Acc:10820]	15491788	15504671	23.5266	4.31405	42.7392	9.90698	3.30844	2.39104e-14	8.03175e-13
1277	ENSGALT00000003298	ENSGALG00000002111	SEC14L5	14	SEC14-like 5 (S. cerevisiae) [Source:HGNC Symbol;Acc:29032]	13330125	13358238	68.2337	12.6555	123.812	9.78329	3.29032	1.037e-36	1.2815e-34
7902	ENSGALT00000019970	ENSGALG00000012228		5	Uncharacterized protein [Source:UniProtKB/TrEMBL;Acc:F1NIA0]	56651905	56894701	11.219	2.1469	20.2911	9.45134	3.24052	5.97361e-07	7.51303e-06
9643	ENSGALT00000024769	ENSGALG00000015348	ALCAM	1	Gallus gallus activated leukocyte cell adhesion molecule (ALCAM), mRNA. [Source:RefSeq mRNA;Acc:NM_205179]	85893284	86010821	29.7482	5.83839	53.6581	9.19056	3.20015	3.0632e-17	1.35283e-15
6141	ENSGALT00000015450	ENSGALG00000009489	FSTL5	4	follistatin-like 5 [Source:HGNC Symbol;Acc:21386]	22250827	22516765	24.2429	4.76963	43.7161	9.16552	3.19622	2.52098e-14	8.398e-13
8324	ENSGALT00000021093	ENSGALG00000012932	FGD4	1	FYVE, RhoGEF and PH domain containing 4 [Source:HGNC Symbol;Acc:19125]	59115780	59189015	12.0707	2.38481	21.7565	9.12294	3.1895	7.58757e-08	1.10372e-06
6985	ENSGALT00000017598	ENSGALG00000019651	AGR3	2	Gallus gallus anterior gradient homolog 3 (Xenopus laevis) (AGR3), mRNA. [Source:RefSeq mRNA;Acc:NM_001199613]	28722114	28732817	34.7517	6.89289	62.6105	9.08335	3.18322	8.19978e-19	4.12131e-17
13105	ENSGALT00000039443	ENSGALG00000025974	STAT4	7	Gallus gallus signal transducer and activator of transcription 4 (STAT4), mRNA. [Source:RefSeq mRNA;Acc:NM_001267555]	7434583	7473634	379.438	75.5872	683.289	9.03974	3.17628	1.80861e-123	2.21472e-120
2585	ENSGALT00000006571	ENSGALG00000004128	CYSLTR1	4	cysteinyl leukotriene receptor 1 [Source:HGNC Symbol;Acc:17451]	1326418	1327434	12.6699	2.62272	22.7172	8.66167	3.11464	7.88323e-08	1.14426e-06
1385	ENSGALT00000003584	ENSGALG00000002282	TMEM200A	3	transmembrane protein 200A [Source:HGNC Symbol;Acc:21075]	57238296	57239765	158.764	33.0431	284.485	8.60951	3.10593	1.43483e-66	4.49468e-64
11328	ENSGALT00000030862	ENSGALG00000015758	PAG1	2	phosphoprotein associated with glycosphingolipid microdomains 1 [Source:HGNC Symbol;Acc:30043]	120988402	121062954	101.567	21.3899	181.743	8.49668	3.0869	1.31479e-46	2.33029e-44
11187	ENSGALT00000029980	ENSGALG00000019003		4	Uncharacterized protein [Source:UniProtKB/TrEMBL;Acc:E1C4C8]	48998209	49030510	122.254	26.3596	218.148	8.27585	3.04891	5.14275e-53	1.15455e-50
13550	ENSGALT00000040845	ENSGALG00000024171	HRH2	13	histamine receptor H2 [Source:HGNC Symbol;Acc:5183]	9786967	9794255	11.3394	2.45818	20.2205	8.2258	3.04016	4.87177e-07	6.18499e-06
6929	ENSGALT00000017459	ENSGALG00000010732	GALNTL6	4	UDP-N-acetyl-alpha-D-galactosamine:polypeptide N-acetylgalactosaminyltransferase-like 6 [Source:HGNC Symbol;Acc:33844]	42203702	42635333	12.3778	2.75764	21.9979	7.97707	2.99586	1.89362e-07	2.59746e-06
3115	ENSGALT00000007843	ENSGALG00000004904		2	Uncharacterized protein [Source:UniProtKB/TrEMBL;Acc:E1BVI2]	374467	377155	19.3242	4.37315	34.2753	7.83767	2.97042	9.3143e-11	2.09106e-09
16263	ENSGALT00000046067	ENSGALG00000027528	C2orf50	3	chromosome 2 open reading frame 50 [Source:HGNC Symbol;Acc:26324]	96720339	96726973	169.316	38.9432	299.69	7.69557	2.94403	3.54056e-64	1.01471e-61
3435	ENSGALT00000008677	ENSGALG00000005402	DYNLRB2	11	Gallus gallus dynein, light chain, roadblock-type 2 (DYNLRB2), mRNA. [Source:RefSeq mRNA;Acc:NM_001277615]	14589561	14594264	51.7794	12.0946	91.4643	7.56241	2.91885	6.26626e-12	1.62633e-10
899	ENSGALT00000002347	ENSGALG00000001544	ADAMTS10	28	ADAM metallopeptidase with thrombospondin type 1 motif, 10 [Source:HGNC Symbol;Acc:13201]	1745352	1791963	20.6722	4.83701	36.5073	7.5475	2.916	9.18841e-07	1.12109e-05
4338	ENSGALT00000010862	ENSGALG00000006715	OAF	24	Gallus gallus OAF homolog (Drosophila) (OAF), mRNA. [Source:RefSeq mRNA;Acc:NM_204500]	3827578	3838515	165.182	40.2709	290.093	7.20355	2.84871	4.97846e-61	1.3149e-58
9220	ENSGALT00000023753	ENSGALG00000014730	ELOVL7	Z	elongation of very long chain fatty acids protein 7 [Source:RefSeq peptide;Acc:NP_001184239]	18735256	18767868	516.183	126.063	906.302	7.18927	2.84585	1.41033e-121	1.58309e-118
8660	ENSGALT00000022190	ENSGALG00000013643	TMEM51	21	transmembrane protein 51 [Source:HGNC Symbol;Acc:25488]	4949174	4951265	23.7057	5.89165	41.5198	7.04723	2.81706	9.12788e-12	2.31114e-10
10476	ENSGALT00000026748	ENSGALG00000016572		3	Uncharacterized protein [Source:UniProtKB/TrEMBL;Acc:E1BTB4]	104737932	104748006	7.98804	1.98834	13.9877	7.03488	2.81453	9.54354e-05	0.000778156
6314	ENSGALT00000015908	ENSGALG00000009781	DOCK1	6	dedicator of cytokinesis 1 [Source:HGNC Symbol;Acc:2987]	32421930	32696960	23.1085	5.86203	40.355	6.88413	2.78327	1.18369e-11	2.95813e-10
4512	ENSGALT00000011332	ENSGALG00000007000	NR2F2	10	Gallus gallus nuclear receptor subfamily 2, group F, member 2 (NR2F2), mRNA. [Source:RefSeq mRNA;Acc:NM_204421]	15328163	15333861	11.7351	3.00738	20.4628	6.80422	2.76643	1.75452e-06	2.04796e-05
12058	ENSGALT00000035122	ENSGALG00000001573	P2X1	19	Gallus gallus purinergic receptor P2X, ligand-gated ion channel, 1 (P2RX1), mRNA. [Source:RefSeq mRNA;Acc:NM_204519]	3315456	3322810	9.54795	2.45818	16.6377	6.7683	2.75879	1.69432e-05	0.000163602
14071	ENSGALT00000043149	ENSGALG00000027133	CD83	2	CD83 molecule [Source:HGNC Symbol;Acc:1703]	60775850	60790940	42.8791	11.0779	74.6803	6.7414	2.75305	1.1146e-19	5.91087e-18
2229	ENSGALT00000005664	ENSGALG00000003578	FN1	7	Gallus gallus fibronectin 1 (FN1), mRNA. [Source:RefSeq mRNA;Acc:NM_001198712]	4333468	4382817	8.12856	2.12326	14.1339	6.65668	2.7348	7.02029e-05	0.000592502
16341	ENSGALT00000046166	ENSGALG00000028085	JAK3	JH375547.1	Gallus gallus Janus kinase 3 (JAK3), mRNA. [Source:RefSeq mRNA;Acc:NM_204996]	40253	46751	70.4819	18.5614	122.402	6.59447	2.72126	3.73392e-29	3.16326e-27
3453	ENSGALT00000008709	ENSGALG00000005422	PDLIM1	6	PDZ and LIM domain 1 [Source:HGNC Symbol;Acc:2067]	16000513	16037097	322.432	85.6549	559.209	6.52862	2.70678	8.28819e-87	4.65175e-84
4313	ENSGALT00000010797	ENSGALG00000006677	P4HA2	13	prolyl 4-hydroxylase subunit alpha-2 precursor [Source:RefSeq peptide;Acc:NP_001006155]	16062867	16086914	227.225	60.7842	393.667	6.47646	2.69521	2.11225e-58	4.99157e-56
8036	ENSGALT00000020342	ENSGALG00000012442	MFNG	1	MFNG O-fucosylpeptide 3-beta-N-acetylglucosaminyltransferase [Source:HGNC Symbol;Acc:7038]	51099652	51110327	16.3129	4.37315	28.2526	6.46047	2.69164	3.04134e-08	4.68192e-07
3062	ENSGALT00000007715	ENSGALG00000004829	ATP2B2	12	ATPase, Ca++ transporting, plasma membrane 2 [Source:HGNC Symbol;Acc:815]	3713196	4003351	263.763	73.3459	454.181	6.19231	2.63048	1.24685e-38	1.6795e-36
12586	ENSGALT00000037581	ENSGALG00000023073	AKAP12	3	A kinase (PRKA) anchor protein 12 [Source:HGNC Symbol;Acc:370]	48114482	48136195	598.45	171.29	1025.61	5.98755	2.58197	1.12539e-112	1.16608e-109
1293	ENSGALT00000003332	ENSGALG00000002132	KCNIP1	13	Kv channel interacting protein 1 [Source:HGNC Symbol;Acc:15521]	2890226	2905434	40.315	11.5595	69.0705	5.97521	2.57899	2.74745e-17	1.22139e-15
6300	ENSGALT00000015871	ENSGALG00000009754	HK2	JH376259.1	Gallus gallus hexokinase 2 (HK2), mRNA. [Source:RefSeq mRNA;Acc:NM_204212]	21	12045	372.886	107.544	638.229	5.93458	2.56915	9.74479e-46	1.64078e-43
6345	ENSGALT00000015978	ENSGALG00000009826	CLGN	4	calmegin [Source:HGNC Symbol;Acc:2060]	29103946	29121630	27.7287	8.07048	47.387	5.87164	2.55376	1.86339e-12	5.1016e-11
13465	ENSGALT00000040625	ENSGALG00000000447	CKV1.1	26	Gallus gallus potassium voltage-gated channel, shaker-related subfamily, member 3 (KCNA3), mRNA. [Source:RefSeq mRNA;Acc:NM_001030378]	1435026	1436588	28.9106	8.42904	49.3922	5.85976	2.55084	2.55585e-11	6.09332e-10
13467	ENSGALT00000040631	ENSGALG00000024072	AMICA1	24	adhesion molecule, interacts with CXADR antigen 1 [Source:HGNC Symbol;Acc:19084]	5452747	5454564	342.658	101.783	583.534	5.73313	2.51932	2.99557e-81	1.44108e-78
6567	ENSGALT00000016515	ENSGALG00000010158	KANK1	Z	KN motif and ankyrin repeat domains 1 [Source:HGNC Symbol;Acc:19309]	25704768	25796933	156.027	46.5734	265.48	5.70025	2.51103	4.72587e-48	8.96583e-46
3302	ENSGALT00000008343	ENSGALG00000005194	CHB1	Z	Gallus gallus CD72 molecule (CD72), mRNA. [Source:RefSeq mRNA;Acc:NM_205052]	8915576	8919172	357.079	107.896	606.262	5.61894	2.4903	1.9942e-80	8.95397e-78
4049	ENSGALT00000010214	ENSGALG00000006318	IL21R	14	Gallus gallus interleukin 21 receptor (IL21R), mRNA. [Source:RefSeq mRNA;Acc:NM_001030640]	7297779	7310538	52.581	15.9209	89.2411	5.6053	2.48679	2.35409e-20	1.29957e-18
11842	ENSGALT00000033873	ENSGALG00000005094	GRAP	14	Gallus gallus GRB2-related adaptor protein (GRAP), mRNA. [Source:RefSeq mRNA;Acc:NM_001277553]	5158279	5162171	1049.91	318.485	1781.33	5.59313	2.48366	3.40541e-128	5.09677e-125
8685	ENSGALT00000022269	ENSGALG00000013697	CNDP1	2	carnosine dipeptidase 1 (metallopeptidase M20 family) [Source:HGNC Symbol;Acc:20675]	91819976	91837036	13.4421	4.08796	22.7962	5.57643	2.47934	2.6518e-06	3.00165e-05
4733	ENSGALT00000011876	ENSGALG00000021273	TMPRSS13	24	transmembrane protease, serine 13 [Source:HGNC Symbol;Acc:29808]	5414102	5417562	49.3603	15.457	83.2636	5.38679	2.42943	2.63993e-18	1.29379e-16
10000	ENSGALT00000025612	ENSGALG00000015890		3	Uncharacterized protein [Source:UniProtKB/TrEMBL;Acc:E1BQ92]	79031908	79040856	121.621	38.3584	204.884	5.34132	2.4172	3.22089e-38	4.21217e-36
8431	ENSGALT00000021464	ENSGALG00000013149	MOCOS	2	molybdenum cofactor sulfurase [Source:HGNC Symbol;Acc:18234]	84812789	85025689	13.1718	4.21459	22.1289	5.25055	2.39247	7.76044e-06	8.0908e-05
15842	ENSGALT00000045496	ENSGALG00000028341	MADCAM1	28	mucosal vascular addressin cell adhesion molecule 1 [Source:HGNC Symbol;Acc:6765]	2603716	2606506	20.1548	6.46095	33.8486	5.23894	2.38928	2.23806e-08	3.49729e-07
5017	ENSGALT00000012644	ENSGALG00000007796	BCAS1	20	breast carcinoma amplified sequence 1 [Source:HGNC Symbol;Acc:974]	12728166	12763432	48.7856	15.7185	81.8527	5.2074	2.38056	1.43585e-17	6.66926e-16
4885	ENSGALT00000012287	ENSGALG00000007596		12	Uncharacterized protein [Source:UniProtKB/TrEMBL;Acc:E1C9D2]	14620837	14643753	108.923	35.5131	182.334	5.13427	2.36016	6.00311e-34	6.26836e-32
9800	ENSGALT00000025128	ENSGALG00000015583	CFUC-TIX	3	Gallus gallus fucosyltransferase 9 (alpha (1,3) fucosyltransferase) (FUT9), mRNA. [Source:RefSeq mRNA;Acc:NM_001079502]	72328493	72368903	27.0858	9.04577	45.1259	4.98861	2.31864	2.72243e-10	5.6072e-09
10841	ENSGALT00000027608	ENSGALG00000017091	FLT1	1	Gallus gallus fms-related tyrosine kinase 1 (vascular endothelial growth factor/vascular permeability factor receptor) (FLT1), mRNA. [Source:RefSeq mRNA;Acc:NM_204252]	175084526	175185951	14.7781	4.98974	24.5664	4.92339	2.29965	1.78185e-05	0.000171317
7114	ENSGALT00000017935	ENSGALG00000006060	SCN8A	LGE22C19W28_E50C23	sodium channel, voltage gated, type VIII, alpha subunit [Source:HGNC Symbol;Acc:10596]	48918	115740	54.7018	18.9166	90.487	4.78348	2.25806	9.10626e-18	4.25907e-16
5365	ENSGALT00000013522	ENSGALG00000008306	FGL2	1	Gallus gallus fibrinogen-like 2 (FGL2), mRNA. [Source:RefSeq mRNA;Acc:NM_001079486]	12586975	12594183	48.9889	17.2808	80.697	4.66975	2.22335	3.49469e-16	1.41362e-14
5754	ENSGALT00000014496	ENSGALG00000008915		2	Uncharacterized protein [Source:UniProtKB/TrEMBL;Acc:F1NKV1]	444831	447382	202.647	71.6928	333.601	4.6532	2.21822	1.22635e-47	2.26286e-45
9932	ENSGALT00000025459	ENSGALG00000015788	CHMP4C	2	Gallus gallus chromatin modifying protein 4C (CHMP4C), mRNA. [Source:RefSeq mRNA;Acc:NM_001199475]	121287839	121304205	120.361	42.8406	197.882	4.61902	2.20759	2.92646e-32	2.81567e-30
7981	ENSGALT00000020178	ENSGALG00000012352	BLVRA	2	biliverdin reductase A [Source:HGNC Symbol;Acc:1062]	52203860	52216106	656.876	237.111	1076.64	4.54065	2.1829	8.51575e-89	4.98727e-86
11005	ENSGALT00000028046	ENSGALG00000017362	HAVCR1	13	hepatitis A virus cellular receptor 1 precursor [Source:RefSeq peptide;Acc:NP_001025788]	10778915	10785137	100.486	36.6411	164.331	4.48488	2.16507	2.91861e-27	2.2594e-25
10813	ENSGALT00000027538	ENSGALG00000017045		AADN03012483.1	Uncharacterized protein [Source:UniProtKB/TrEMBL;Acc:E1BUV7]	21	1052	1041.72	383.879	1699.57	4.42735	2.14644	5.20343e-92	4.38064e-89
7499	ENSGALT00000018925	ENSGALG00000011592	MRAS	7	Gallus gallus muscle RAS oncogene homolog (MRAS), mRNA. [Source:RefSeq mRNA;Acc:NM_204489]	24731579	24765366	36.4239	13.4687	59.3791	4.40869	2.14035	7.22598e-12	1.85045e-10
2594	ENSGALT00000006595	ENSGALG00000004146	RIMS4	20	regulating synaptic membrane exocytosis 4 [Source:HGNC Symbol;Acc:16183]	5622925	5666183	46.3775	17.3044	75.4505	4.36019	2.12439	1.9803e-14	6.71906e-13
5494	ENSGALT00000013865	ENSGALG00000008512	GRIA3	4	Gallus gallus glutamate receptor, ionotropic, AMPA 3 (GRIA3), transcript variant 1, mRNA. [Source:RefSeq mRNA;Acc:NM_001112799]	15700804	15845955	224.023	83.6236	364.422	4.35788	2.12363	2.62892e-39	3.61342e-37
3835	ENSGALT00000009635	ENSGALG00000005991		LGE22C19W28_E50C23	Uncharacterized protein [Source:UniProtKB/TrEMBL;Acc:H9KZC9]	51527	66323	18.4613	6.93678	29.9858	4.32273	2.11194	7.9833e-05	0.000663797
13275	ENSGALT00000040013	ENSGALG00000023846		20	Uncharacterized protein [Source:UniProtKB/TrEMBL;Acc:F1P050]	5670954	5673320	31.6037	11.8768	51.3306	4.32193	2.11168	1.98419e-10	4.20236e-09
15063	ENSGALT00000044464	ENSGALG00000009368	RGS6	5	Gallus gallus regulator of G-protein signaling 6 (RGS6), mRNA. [Source:RefSeq mRNA;Acc:NM_001199452]	25972121	26198080	150.124	57.4344	242.814	4.22768	2.07987	2.42605e-35	2.65682e-33
4104	ENSGALT00000010317	ENSGALG00000006388	IL16	10	Gallus gallus interleukin 16 (IL16), mRNA. [Source:RefSeq mRNA;Acc:NM_001277996]	11600710	11632184	684.384	262.318	1106.45	4.21797	2.07655	3.93436e-83	2.0383e-80
11035	ENSGALT00000028179	ENSGALG00000017485	TLR1LA	4	Gallus gallus toll-like receptor 1-like A (TLR1LA), mRNA. [Source:RefSeq mRNA;Acc:NM_001007488]	69131053	69133509	141.129	54.233	228.025	4.20454	2.07195	2.24441e-33	2.3078e-31
11245	ENSGALT00000030421	ENSGALG00000015395		1	Uncharacterized protein [Source:UniProtKB/TrEMBL;Acc:E1C4A0]	88084658	88092055	62.4739	24.3795	100.568	4.12512	2.04443	7.88146e-17	3.3596e-15
10500	ENSGALT00000026794	ENSGALG00000016601		1	Uncharacterized protein [Source:UniProtKB/TrEMBL;Acc:E1BRN0]	171273749	171277776	77.7764	30.7874	124.765	4.05249	2.01881	3.56858e-16	1.43489e-14
14376	ENSGALT00000043563	ENSGALG00000026970		5	Uncharacterized protein [Source:UniProtKB/TrEMBL;Acc:R4GJX3]	1592827	1594156	23.3569	9.33341	37.3803	4.005	2.0018	2.64287e-07	3.55283e-06
4198	ENSGALT00000010518	ENSGALG00000006507	CLMP	24	CXADR-like membrane protein [Source:HGNC Symbol;Acc:24039]	3026786	3066936	167.152	67.0518	267.252	3.98576	1.99486	6.57088e-36	7.63015e-34
1667	ENSGALT00000004270	ENSGALG00000002707	CHRNB2	25	Gallus gallus cholinergic receptor, nicotinic, beta 2 (neuronal) (CHRNB2), mRNA. [Source:RefSeq mRNA;Acc:NM_204813]	1235469	1238292	309.611	125.279	493.944	3.94275	1.9792	5.86247e-53	1.29455e-50
4305	ENSGALT00000010780	ENSGALG00000006663	ARHGEF12	24	Rho guanine nucleotide exchange factor (GEF) 12 [Source:HGNC Symbol;Acc:14193]	3712994	3775099	21.0737	8.53448	33.6128	3.93847	1.97764	6.67167e-07	8.30568e-06
8771	ENSGALT00000022465	ENSGALG00000013846	KIAA1244	3	KIAA1244 [Source:HGNC Symbol;Acc:21213]	53682720	53762709	47.8951	19.4335	76.3567	3.92912	1.97421	1.34282e-13	4.17731e-12
11056	ENSGALT00000028346	ENSGALG00000017644	COTL1	11	Gallus gallus coactosin-like 1 (Dictyostelium) (COTL1), mRNA. [Source:RefSeq mRNA;Acc:NM_001166325]	16284725	16301412	808.211	328.053	1288.37	3.92732	1.97355	2.80599e-80	1.21925e-77
9323	ENSGALT00000024007	ENSGALG00000014878	MAN1A1	3	mannosidase, alpha, class 1A, member 1 [Source:HGNC Symbol;Acc:6821]	61974080	62086743	297.398	121.484	473.313	3.89609	1.96203	4.16303e-50	8.49637e-48
2765	ENSGALT00000007013	ENSGALG00000004398	CARD11	14	Gallus gallus caspase recruitment domain family, member 11 (CARD11), mRNA. [Source:RefSeq mRNA;Acc:NM_001006161]	3426898	3466182	1840.92	757.247	2924.59	3.86214	1.9494	3.54909e-100	3.41473e-97
7467	ENSGALT00000018829	ENSGALG00000011544	BCL2L14	1	BCL2-like 14 (apoptosis facilitator) [Source:HGNC Symbol;Acc:16657]	71808627	71817151	34.3018	14.168	54.4356	3.84216	1.94192	6.37387e-10	1.23976e-08
13730	ENSGALT00000042673	ENSGALG00000027961		28	Gallus gallus mucosa associated lymphoid tissue lymphoma translocation gene 1-like (LOC429451), mRNA. [Source:RefSeq mRNA;Acc:NM_001031574]	976369	983104	471.827	197.151	746.504	3.78646	1.92085	3.61959e-61	9.75118e-59
8949	ENSGALT00000022970	ENSGALG00000014203	PARVG	1	parvin, gamma [Source:HGNC Symbol;Acc:14654]	69327839	69350968	673.321	282.619	1064.02	3.76486	1.9126	7.26139e-72	2.64354e-69
1574	ENSGALT00000004043	ENSGALG00000002576	CRYD2	19	Gallus gallus argininosuccinate lyase (ASL2), mRNA. [Source:RefSeq mRNA;Acc:NM_001030714]	4932422	4939398	18.541	7.78882	29.2933	3.76094	1.91109	5.88923e-06	6.29586e-05
4997	ENSGALT00000012598	ENSGALG00000007766	KIAA1217	2	KIAA1217 [Source:HGNC Symbol;Acc:25428]	16817533	17151976	80.043	33.6656	126.42	3.75517	1.90888	4.10956e-19	2.11282e-17
12679	ENSGALT00000037904	ENSGALG00000011529	NAAA	4	N-acylethanolamine acid amidase [Source:HGNC Symbol;Acc:736]	49390521	49399889	457.948	192.759	723.137	3.75151	1.90747	5.01023e-59	1.24978e-56
15838	ENSGALT00000045492	ENSGALG00000026718	HIC1	19	Gallus gallus hypermethylated in cancer 1 (HIC1), mRNA. [Source:RefSeq mRNA;Acc:NM_205236]	5520666	5524129	48.6205	20.4704	76.7705	3.75032	1.90702	1.08432e-10	2.39426e-09
8730	ENSGALT00000022366	ENSGALG00000013771	KIAA1211	4	KIAA1211 [Source:HGNC Symbol;Acc:29219]	64418839	64453487	328.812	140.257	517.366	3.6887	1.88311	8.96454e-30	7.79048e-28
9847	ENSGALT00000025239	ENSGALG00000015653	JPH1	2	junctophilin 1 [Source:HGNC Symbol;Acc:14201]	117820324	117897580	167.676	72.2656	263.087	3.64055	1.86416	2.05936e-31	1.93983e-29
4774	ENSGALT00000011985	ENSGALG00000007409	SCN4B	24	sodium channel, voltage-gated, type IV, beta subunit [Source:HGNC Symbol;Acc:10592]	5440427	5441946	223.498	96.4083	350.588	3.63649	1.86255	2.26241e-38	2.98771e-36
9336	ENSGALT00000024037	ENSGALG00000014903	ITGA2	Z	integrin, alpha 2 (CD49B, alpha 2 subunit of VLA-2 receptor) [Source:HGNC Symbol;Acc:6137]	15721124	15783248	121.615	53.0316	190.199	3.58652	1.84259	3.97873e-25	2.82071e-23
3788	ENSGALT00000009540	ENSGALG00000005930	PLS3	4	Gallus gallus plastin 3 (PLS3), mRNA. [Source:RefSeq mRNA;Acc:NM_001006431]	2928842	2973294	225.037	98.4485	351.626	3.57167	1.8366	3.50097e-38	4.53443e-36
10019	ENSGALT00000025649	ENSGALG00000015915	TMEM64	2	transmembrane protein 64 [Source:HGNC Symbol;Acc:25441]	124388961	124400813	633.084	278.548	987.62	3.5456	1.82603	8.56707e-65	2.50866e-62
14926	ENSGALT00000044280	ENSGALG00000027905	CSRNP1	2	cysteine-serine-rich nuclear protein 1 [Source:HGNC Symbol;Acc:14300]	5229744	5238803	1952.13	863.354	3040.91	3.5222	1.81648	1.39757e-89	9.41265e-87
9648	ENSGALT00000024780	ENSGALG00000015355	CD47	1	Gallus gallus CD47 molecule (CD47), mRNA. [Source:RefSeq mRNA;Acc:NM_001004388]	86815012	86834017	19.164	8.52865	29.7993	3.49403	1.80489	2.36438e-05	0.000221476
10252	ENSGALT00000026222	ENSGALG00000016261	NOX2	1	Gallus gallus cytochrome b-245, beta polypeptide (CYBB), mRNA. [Source:RefSeq mRNA;Acc:NM_001100286]	112491625	112511703	87.6677	39.0612	136.274	3.48873	1.8027	7.38571e-19	3.74006e-17
9509	ENSGALT00000024433	ENSGALG00000015142	DSG2	2	desmoglein 2 [Source:HGNC Symbol;Acc:3049]	105785435	105800639	17.1374	7.69181	26.583	3.45602	1.78911	4.93272e-05	0.000428946
14594	ENSGALT00000043852	ENSGALG00000029035	KLRG2	Z	killer cell lectin-like receptor subfamily G, member 2 [Source:HGNC Symbol;Acc:24778]	8928818	8930742	39.9824	18.0062	61.9585	3.44096	1.78281	6.49667e-10	1.26095e-08
6065	ENSGALT00000015283	ENSGALG00000009381	SIPA1L1	5	Gallus gallus signal-induced proliferation-associated 1 like 1 (SIPA1L1), mRNA. [Source:RefSeq mRNA;Acc:NM_001199690]	26239332	26350159	2400.37	1084.5	3716.24	3.42669	1.77681	5.17277e-89	3.16715e-86
9282	ENSGALT00000023928	ENSGALG00000014821	THEMIS	3	thymocyte selection associated [Source:HGNC Symbol;Acc:21569]	58437710	58506141	28.5626	12.981	44.1442	3.40067	1.76582	1.60217e-07	2.21573e-06
11917	ENSGALT00000034318	ENSGALG00000003465		14	Gallus gallus parvalbumin (LOC396531), mRNA. [Source:RefSeq mRNA;Acc:NM_001007477]	1039017	1043904	19.2353	8.76058	29.7099	3.39132	1.76185	2.32551e-05	0.000218594
2573	ENSGALT00000006539	ENSGALG00000004112	FUCA1	23	fucosidase, alpha-L- 1, tissue [Source:HGNC Symbol;Acc:4006]	5552279	5556980	143.188	66.11	220.265	3.3318	1.7363	1.76007e-13	5.36385e-12
12943	ENSGALT00000038903	ENSGALG00000006234	CBFA2T3	11	Gallus gallus core-binding factor, runt domain, alpha subunit 2; translocated to, 3 (CBFA2T3), mRNA. [Source:RefSeq mRNA;Acc:NM_001030580]	17999326	18017927	83.1278	38.5383	127.717	3.31404	1.72859	1.16825e-16	4.91759e-15
3423	ENSGALT00000008634	ENSGALG00000005378	ARNTL	5	Gallus gallus aryl hydrocarbon receptor nuclear translocator-like (ARNTL), mRNA. [Source:RefSeq mRNA;Acc:NM_001001463]	7000993	7024873	484.345	225.003	743.686	3.30522	1.72475	7.12619e-51	1.49984e-48
4622	ENSGALT00000011595	ENSGALG00000007158	SOCS1	14	Gallus gallus suppressor of cytokine signaling 1 (SOCS1), mRNA. [Source:RefSeq mRNA;Acc:NM_001137648]	8935374	8936082	77.6339	36.2969	118.971	3.27771	1.71269	1.2909e-11	3.19641e-10
6079	ENSGALT00000015309	ENSGALG00000009398	TES	1	Gallus gallus testis derived transcript (3 LIM domains) (TES), mRNA. [Source:RefSeq mRNA;Acc:NM_204623]	25113479	25139814	262.946	123.006	402.886	3.27533	1.71164	1.13367e-36	1.38823e-34
7417	ENSGALT00000018707	ENSGALG00000011474	OSBPL10	2	oxysterol binding protein-like 10 [Source:HGNC Symbol;Acc:16395]	40768625	40875297	303.353	142.1	464.607	3.26958	1.70911	2.78291e-40	3.94588e-38
2702	ENSGALT00000006863	ENSGALG00000004310	TTYH3	14	tweety family member 3 [Source:HGNC Symbol;Acc:22222]	3242659	3274038	572.868	268.443	877.292	3.26807	1.70844	2.94456e-11	6.93412e-10
2147	ENSGALT00000005478	ENSGALG00000003457	CNP	27	Gallus gallus 2',3'-cyclic nucleotide 3' phosphodiesterase (CNP), mRNA. [Source:RefSeq mRNA;Acc:NM_205050]	4733938	4738865	119.546	56.039	183.052	3.26651	1.70775	4.92473e-22	2.98812e-20
11930	ENSGALT00000034389	ENSGALG00000021325		11	Uncharacterized protein [Source:UniProtKB/TrEMBL;Acc:E1BV22]	2635483	2648522	76.0649	35.7013	116.429	3.26119	1.7054	2.65758e-15	9.88884e-14
738	ENSGALT00000001966	ENSGALG00000001287	ABI3	27	ABI family, member 3 [Source:HGNC Symbol;Acc:29859]	3418377	3422195	64.8716	30.6288	99.1144	3.23599	1.69421	2.47269e-13	7.43462e-12
2424	ENSGALT00000006165	ENSGALG00000003876	TIMD4	13	Gallus gallus T-cell immunoglobulin and mucin domain containing 4 (TIMD4), mRNA. [Source:RefSeq mRNA;Acc:NM_001006149]	10789088	10803683	20.5606	9.7417	31.3795	3.22115	1.68758	2.76489e-05	0.000253527
724	ENSGALT00000001931	ENSGALG00000001264	PLXNA2	26	plexin A2 [Source:HGNC Symbol;Acc:9100]	2695759	2786683	190.207	90.4123	290.002	3.20755	1.68147	9.24465e-30	7.9824e-28
7022	ENSGALT00000017687	ENSGALG00000010881	ASB2	5	ankyrin repeat and SOCS box containing 2 [Source:HGNC Symbol;Acc:16012]	44628421	44646454	250.244	119.562	380.926	3.18602	1.67175	9.75875e-35	1.04326e-32
7770	ENSGALT00000019676	ENSGALG00000012046	ARPP21	2	cAMP-regulated phosphoprotein, 21kDa [Source:HGNC Symbol;Acc:16968]	46033522	46131223	427.44	204.704	650.177	3.17618	1.66729	7.81149e-31	7.2566e-29
1580	ENSGALT00000004056	ENSGALG00000002570		13	Uncharacterized protein [Source:UniProtKB/TrEMBL;Acc:F1NHZ1]	1308096	1310139	22.7481	10.9016	34.5945	3.17333	1.666	1.66643e-05	0.00016114
9187	ENSGALT00000023663	ENSGALG00000014684	ERAP1	Z	endoplasmic reticulum aminopeptidase 1 [Source:HGNC Symbol;Acc:18173]	56827503	56843435	32.5844	15.6249	49.5438	3.17082	1.66486	1.2565e-07	1.77636e-06
5618	ENSGALT00000014155	ENSGALG00000008696	WDR63	8	WD repeat domain 63 [Source:HGNC Symbol;Acc:30711]	15286052	15311828	201.721	96.7302	306.713	3.17081	1.66485	7.89606e-30	6.90649e-28
4210	ENSGALT00000010538	ENSGALG00000006522	HCK	20	hemopoietic cell kinase [Source:HGNC Symbol;Acc:4840]	10451055	10456874	104.663	50.3592	158.967	3.15666	1.6584	3.95585e-19	2.04158e-17
8218	ENSGALT00000020790	ENSGALG00000012739	HIVEP1	2	human immunodeficiency virus type I enhancer binding protein 1 [Source:HGNC Symbol;Acc:4920]	62791177	62903565	621.154	299.223	943.085	3.15178	1.65617	1.20172e-54	2.7436e-52
381	ENSGALT00000001052	ENSGALG00000000736	MATK	28	megakaryocyte-associated tyrosine kinase [Source:HGNC Symbol;Acc:6906]	961655	965629	29.164	14.0912	44.2369	3.13932	1.65045	7.43929e-07	9.18489e-06
4214	ENSGALT00000010551	ENSGALG00000006527	CRTAM	24	Gallus gallus cytotoxic and regulatory T cell molecule (CRTAM), mRNA. [Source:RefSeq mRNA;Acc:NM_001030347]	3116783	3130391	158.176	76.4354	239.916	3.13881	1.65022	2.50641e-24	1.71377e-22
9402	ENSGALT00000024186	ENSGALG00000014998	CABLES1	2	Cdk5 and Abl enzyme substrate 1 [Source:HGNC Symbol;Acc:25097]	102547506	102613612	241.784	116.951	366.617	3.1348	1.64837	2.57474e-33	2.62741e-31
15428	ENSGALT00000044949	ENSGALG00000013457	PLEKHO1	25	Gallus gallus pleckstrin homology domain containing, family O member 1 (PLEKHO1), mRNA. [Source:RefSeq mRNA;Acc:NM_001031356]	64084	79924	34.3636	16.6228	52.1044	3.13452	1.64825	7.98969e-08	1.15846e-06
3389	ENSGALT00000008547	ENSGALG00000005327	RBP2	9	Gallus gallus retinol binding protein 2, cellular (RBP2), mRNA. [Source:RefSeq mRNA;Acc:NM_001277417]	5392692	5403608	17.1527	8.30839	25.997	3.12901	1.6457	9.63073e-05	0.000783843
4720	ENSGALT00000011835	ENSGALG00000007314	DSCAML1	24	Down syndrome cell adhesion molecule like 1 [Source:HGNC Symbol;Acc:14656]	5312963	5393749	309.912	150.754	469.069	3.11149	1.63761	9.52732e-17	4.03563e-15
8687	ENSGALT00000022275	ENSGALG00000013698	EFHD2	21	EF-hand domain family, member D2 [Source:HGNC Symbol;Acc:28670]	4927440	4930207	193.966	95.1742	292.758	3.07602	1.62106	6.38456e-27	4.88339e-25
11188	ENSGALT00000029995	ENSGALG00000019014	SH2D2A	25	SH2 domain containing 2A [Source:HGNC Symbol;Acc:10821]	439414	441198	107.743	52.9054	162.58	3.07303	1.61966	9.10058e-18	4.25907e-16
768	ENSGALT00000002027	ENSGALG00000001331	ST14	24	suppression of tumorigenicity 14 (colon carcinoma) [Source:HGNC Symbol;Acc:11344]	1570927	1580862	357.402	175.942	538.863	3.06274	1.61482	5.37424e-30	4.79411e-28
8649	ENSGALT00000022168	ENSGALG00000013625		3	Uncharacterized protein [Source:UniProtKB/TrEMBL;Acc:F1NW49]	49358076	49417141	129.474	64.1652	194.783	3.03565	1.60201	6.94676e-21	3.93163e-19
6616	ENSGALT00000016620	ENSGALG00000010224	GLIPR1L	1	Gallus gallus GLI pathogenesis-related 1-like (GLIPR1L), mRNA. [Source:RefSeq mRNA;Acc:NM_001030743]	37725076	37732707	199.995	99.1768	300.812	3.03309	1.60079	1.67143e-27	1.3322e-25
11148	ENSGALT00000029664	ENSGALG00000018778	SLC48A1	AADN03011267.1	Gallus gallus solute carrier family 48 (heme transporter), member 1 (SLC48A1), mRNA. [Source:RefSeq mRNA;Acc:NM_001031403]	3770	5004	196.064	97.5354	294.593	3.02037	1.59472	1.38481e-26	1.04794e-24
13470	ENSGALT00000040639	ENSGALG00000024075	IL10R1	24	Gallus gallus interleukin 10 receptor, alpha (IL10RA), mRNA. [Source:RefSeq mRNA;Acc:NM_001039597]	5424232	5428001	177.473	88.5865	266.36	3.00678	1.58822	3.05922e-25	2.20362e-23
10962	ENSGALT00000027946	ENSGALG00000017291	FAR2	1	fatty acyl CoA reductase 2 [Source:HGNC Symbol;Acc:25531]	72902806	73148067	95.4994	47.6751	143.324	3.00626	1.58797	3.18146e-16	1.29469e-14
7214	ENSGALT00000018199	ENSGALG00000011164	CHN2	2	chimerin 2 [Source:HGNC Symbol;Acc:1944]	34130670	34292862	225.437	112.669	338.205	3.00174	1.5858	5.60947e-30	4.97103e-28
4780	ENSGALT00000011998	ENSGALG00000007418	CD3D	24	Gallus gallus CD3d molecule, delta (CD3-TCR complex) (CD3D), mRNA. [Source:RefSeq mRNA;Acc:NM_205512]	5480466	5482943	3224.73	1612.16	4837.29	3.0005	1.5852	2.68583e-46	4.63822e-44
13326	ENSGALT00000040195	ENSGALG00000005638	IL2RG	4	interleukin 2 receptor, gamma [Source:HGNC Symbol;Acc:6010]	2367919	2370689	2468.31	1243.29	3693.34	2.97062	1.57076	2.33429e-69	7.669e-67
4661	ENSGALT00000011686	ENSGALG00000007219	FGF12	9	Gallus gallus fibroblast growth factor 12 (FGF12), mRNA. [Source:RefSeq mRNA;Acc:NM_204888]	12913816	12999648	1439.57	726.671	2152.46	2.96209	1.56661	5.64798e-63	1.58496e-60
3940	ENSGALT00000009906	ENSGALG00000006138	HELZ2	20	helicase with zinc finger 2, transcriptional coactivator [Source:HGNC Symbol;Acc:30021]	14260723	14277263	42.8809	21.7095	64.0523	2.95043	1.56092	8.45921e-09	1.40674e-07
12695	ENSGALT00000037993	ENSGALG00000028632	ADCY6	AADN03023257.1	adenylate cyclase 6 [Source:HGNC Symbol;Acc:237]	21	1344	32.9143	16.6642	49.1644	2.9503	1.56086	7.56661e-07	9.32499e-06
1703	ENSGALT00000004363	ENSGALG00000002763	FRZB	7	Gallus gallus frizzled-related protein (FRZB), mRNA. [Source:RefSeq mRNA;Acc:NM_204772]	2280810	2296210	55.1723	27.9421	82.4026	2.94905	1.56025	2.83938e-10	5.82137e-09
7906	ENSGALT00000019978	ENSGALG00000012235	NEUROD6	2	neuronal differentiation 6 [Source:HGNC Symbol;Acc:13804]	49217227	49220714	537.2	272.247	802.152	2.94641	1.55896	3.56203e-45	5.85129e-43
6848	ENSGALT00000017248	ENSGALG00000010598	KCNK10	5	potassium channel, subfamily K, member 10 [Source:HGNC Symbol;Acc:6273]	42240385	42272204	48.4253	24.5582	72.2923	2.94372	1.55764	8.26644e-10	1.58843e-08
11474	ENSGALT00000031707	ENSGALG00000019932		3	Uncharacterized protein [Source:UniProtKB/TrEMBL;Acc:E1C748]	66368701	66401539	23.8285	12.1264	35.5307	2.93003	1.55092	1.0042e-05	0.000102319
4206	ENSGALT00000010530	ENSGALG00000006518	C11orf63	24	chromosome 11 open reading frame 63 [Source:HGNC Symbol;Acc:26288]	3099783	3116043	80.3968	41.0224	119.771	2.91966	1.5458	7.03656e-14	2.25136e-12
8593	ENSGALT00000021970	ENSGALG00000013484	ZPBP2	27	Gallus gallus zona pellucida binding protein 2 (ZPBP2), mRNA. [Source:RefSeq mRNA;Acc:NM_206987]	4284266	4290404	29.1386	14.9138	43.3634	2.9076	1.53983	5.17761e-06	5.61986e-05
2718	ENSGALT00000006917	ENSGALG00000004336	INPPL1	4	inositol polyphosphate phosphatase-like 1 [Source:HGNC Symbol;Acc:6080]	1207065	1216117	505.06	259.444	750.677	2.89341	1.53277	8.39145e-43	1.29923e-40
8155	ENSGALT00000020623	ENSGALG00000012635	BTBD11	1	BTB (POZ) domain containing 11 [Source:HGNC Symbol;Acc:23844]	53339867	53411487	509.76	263.267	756.254	2.87258	1.52235	8.89458e-43	1.36148e-40
7976	ENSGALT00000020168	ENSGALG00000012345	UST	3	uronyl-2-sulfotransferase [Source:HGNC Symbol;Acc:17223]	47153562	47250156	274.268	141.987	406.549	2.86328	1.51767	5.47292e-31	5.11946e-29
303	ENSGALT00000000839	ENSGALG00000000600	PTPN7	26	protein tyrosine phosphatase, non-receptor type 7 [Source:HGNC Symbol;Acc:9659]	353423	358969	260.832	135.382	386.281	2.85326	1.51261	3.30236e-28	2.67969e-26
8716	ENSGALT00000022341	ENSGALG00000013750	RSPH3	3	radial spoke 3 homolog (Chlamydomonas) [Source:HGNC Symbol;Acc:21054]	51509718	51518265	23.3489	12.1324	34.5654	2.84903	1.51047	2.88951e-05	0.000264414
3834	ENSGALT00000009633	ENSGALG00000005990	MGLL	12	Gallus gallus monoglyceride lipase (MGLL), transcript variant 1, mRNA. [Source:RefSeq mRNA;Acc:NM_001277142]	9598736	9655915	35.1934	18.476	51.9107	2.80962	1.49038	4.28473e-07	5.52829e-06
15192	ENSGALT00000044635	ENSGALG00000026499	TNFRSF25	21	tumor necrosis factor receptor superfamily, member 25 [Source:HGNC Symbol;Acc:11910]	601687	603538	172.631	90.7539	254.508	2.80438	1.48768	2.47516e-21	1.45591e-19
11844	ENSGALT00000033891	ENSGALG00000006642	ADORA2A	15	adenosine A2a receptor [Source:HGNC Symbol;Acc:263]	8481375	8491459	31.6583	16.6522	46.6644	2.80229	1.48661	2.33737e-06	2.67952e-05
14129	ENSGALT00000043228	ENSGALG00000027747		Z	Uncharacterized protein [Source:UniProtKB/TrEMBL;Acc:R4GJ35]	8883940	8889270	103.772	54.606	152.938	2.80075	1.48582	2.85995e-14	9.44204e-13
15472	ENSGALT00000045012	ENSGALG00000028472	TAGLN2	AADN03012105.1	transgelin 2 [Source:HGNC Symbol;Acc:11554]	21	3500	726.938	383.026	1070.85	2.79577	1.48324	8.75301e-46	1.49244e-43
1920	ENSGALT00000004939	ENSGALG00000003123	CNTNAP1	27	contactin associated protein 1 [Source:HGNC Symbol;Acc:8011]	5003802	5012710	554.499	293.285	815.712	2.7813	1.47576	3.64541e-42	5.51727e-40
13395	ENSGALT00000040425	ENSGALG00000005751	RAB26	14	RAB26, member RAS oncogene family [Source:HGNC Symbol;Acc:14259]	6386668	6407726	44.5359	23.5748	65.4971	2.77827	1.47419	4.73699e-08	7.1134e-07
2433	ENSGALT00000006188	ENSGALG00000003891	ZNF423	11	zinc finger protein 423 [Source:HGNC Symbol;Acc:16762]	6182057	6354226	618.063	330.719	905.406	2.73769	1.45296	4.21619e-43	6.68141e-41
3629	ENSGALT00000009128	ENSGALG00000005692	CRISPLD2	11	cysteine-rich secretory protein LCCL domain containing 2 [Source:HGNC Symbol;Acc:25248]	16374571	16399831	26.4308	14.2178	38.6438	2.71797	1.44253	5.58255e-05	0.000480491
11494	ENSGALT00000031830	ENSGALG00000011418	CCR6	3	Gallus gallus chemokine (C-C motif) receptor 6 (CCR6), mRNA. [Source:RefSeq mRNA;Acc:NM_001114081]	41759132	41766064	31.3059	16.8548	45.757	2.71477	1.44083	1.05513e-05	0.000107023
13824	ENSGALT00000042804	ENSGALG00000027351	LRRC71	25	leucine rich repeat containing 71 [Source:HGNC Symbol;Acc:26556]	400912	402948	24.9128	13.4863	36.3393	2.69453	1.43003	3.77002e-05	0.000338097
3541	ENSGALT00000008925	ENSGALG00000000141	BLB1	16	Uncharacterized protein [Source:UniProtKB/TrEMBL;Acc:F1NSZ6]	102122	103266	46.1669	25.0756	67.2583	2.68222	1.42343	1.21547e-07	1.72341e-06
12451	ENSGALT00000037100	ENSGALG00000013001	CTNND2	2	catenin (cadherin-associated protein), delta 2 [Source:HGNC Symbol;Acc:2516]	77784558	78033401	2375.39	1292.21	3458.57	2.67648	1.42033	1.83626e-58	4.41686e-56
5257	ENSGALT00000013239	ENSGALG00000008150	RASAL1	15	RAS protein activator like 1 (GAP1 like) [Source:HGNC Symbol;Acc:9873]	11191801	11199604	889.711	485.19	1294.23	2.66748	1.41548	1.43375e-41	2.14585e-39
13978	ENSGALT00000043015	ENSGALG00000028310	EDN3	20	Uncharacterized protein [Source:UniProtKB/TrEMBL;Acc:R4GFB7]	11142957	11160478	293.419	161.014	425.825	2.64465	1.40308	1.12852e-27	9.04831e-26
2969	ENSGALT00000007478	ENSGALG00000022490	ARPC1B	14	Gallus gallus actin related protein 2/3 complex, subunit 1B, 41kDa (ARPC1B), mRNA. [Source:RefSeq mRNA;Acc:NM_001030632]	4361220	4366882	2571.8	1420.51	3723.09	2.62095	1.39009	5.86635e-38	7.52569e-36
7964	ENSGALT00000020133	ENSGALG00000012321	MAP4K5	5	mitogen-activated protein kinase kinase kinase kinase 5 [Source:HGNC Symbol;Acc:6867]	57691559	57750466	68.1115	37.648	98.575	2.61833	1.38865	1.47269e-10	3.18382e-09
7272	ENSGALT00000018337	ENSGALG00000011242	OBSL1	7	obscurin-like 1 [Source:HGNC Symbol;Acc:29092]	21558495	21570704	33.6737	18.6668	48.6806	2.60787	1.38287	8.46765e-06	8.73348e-05
1504	ENSGALT00000003883	ENSGALG00000002461	MMP17	15	matrix metallopeptidase 17 (membrane-inserted) [Source:HGNC Symbol;Acc:7163]	2711273	2726169	71.8978	40.1481	103.648	2.58163	1.36828	2.64331e-08	4.102e-07
1331	ENSGALT00000003442	ENSGALG00000002199	KLHL17	21	kelch-like family member 17 [Source:HGNC Symbol;Acc:24023]	2867442	2884170	61.7265	34.4882	88.9649	2.57957	1.36713	3.99684e-09	6.96475e-08
3804	ENSGALT00000009569	ENSGALG00000005951		15	Gallus gallus vacuolar protein sorting 29 homolog (LOC416931), mRNA. [Source:RefSeq mRNA;Acc:NM_001277505]	7955323	7957642	968.661	542.809	1394.51	2.56907	1.36124	4.28472e-43	6.71106e-41
6276	ENSGALT00000015798	ENSGALG00000009704	CHST15	6	carbohydrate (N-acetylgalactosamine 4-sulfate 6-O) sulfotransferase 15 [Source:HGNC Symbol;Acc:18137]	31382330	31425438	201.139	113.007	289.27	2.55975	1.356	6.37306e-21	3.63751e-19
1210	ENSGALT00000003128	ENSGALG00000002008	RNF157	18	ring finger protein 157 [Source:HGNC Symbol;Acc:29402]	4454146	4465041	1440.38	809.581	2071.18	2.55833	1.35521	4.48397e-49	8.88221e-47
8005	ENSGALT00000020231	ENSGALG00000012390	PPP1R14C	3	protein phosphatase 1, regulatory (inhibitor) subunit 14C [Source:HGNC Symbol;Acc:14952]	47607407	47658949	585.841	329.784	841.898	2.55288	1.35212	7.15085e-36	8.16288e-34
13243	ENSGALT00000039902	ENSGALG00000023812	CCNI2	13	cyclin I family, member 2 [Source:HGNC Symbol;Acc:33869]	16302773	16308299	48.7419	27.4805	70.0033	2.54738	1.34901	1.59258e-07	2.207e-06
9867	ENSGALT00000025291	ENSGALG00000015679	SAMSN1	1	Gallus gallus SAM domain, SH3 domain and nuclear localization signals 1 (SAMSN1), mRNA. [Source:RefSeq mRNA;Acc:NM_001006256]	97445928	97480511	623.347	351.769	894.924	2.54407	1.34714	2.63562e-37	3.31793e-35
8613	ENSGALT00000022040	ENSGALG00000013535	CYP4V2	4	Gallus gallus cytochrome P450, family 4, subfamily V, polypeptide 2 (CYP4V2), mRNA. [Source:RefSeq mRNA;Acc:NM_001001879]	60965220	60977430	63.3118	36.1238	90.4997	2.50526	1.32496	4.84942e-09	8.38533e-08
12314	ENSGALT00000036524	ENSGALG00000022750	GPR18	1	G protein-coupled receptor 18 [Source:HGNC Symbol;Acc:4472]	143874787	143880033	73.5083	42.2853	104.731	2.47678	1.30846	9.08824e-10	1.74137e-08
2689	ENSGALT00000006809	ENSGALG00000004284	LFNG	14	beta-1,3-N-acetylglucosaminyltransferase lunatic fringe precursor [Source:RefSeq peptide;Acc:NP_990279]	3222765	3232769	575.14	331.55	818.729	2.4694	1.30416	2.05547e-31	1.93983e-29
3523	ENSGALT00000008883	ENSGALG00000005538	MYO18B	15	myosin XVIIIB [Source:HGNC Symbol;Acc:18150]	7048112	7093354	193.084	111.435	274.732	2.4654	1.30182	6.99336e-18	3.34045e-16
6865	ENSGALT00000017289	ENSGALG00000010625		3	Uncharacterized protein [Source:UniProtKB/TrEMBL;Acc:F1NUW1]	33075991	33096731	32.2548	18.6608	45.8488	2.45695	1.29687	4.13162e-05	0.00036662
14988	ENSGALT00000044365	ENSGALG00000027275	PPP1R3B	4	protein phosphatase 1, regulatory subunit 3B [Source:HGNC Symbol;Acc:14942]	48960039	48966650	51.957	30.089	73.825	2.45356	1.29487	1.92478e-07	2.63752e-06
13340	ENSGALT00000040243	ENSGALG00000006313	IL4RA	14	Uncharacterized protein [Source:UniProtKB/TrEMBL;Acc:F1P598]	7276529	7291664	1610.68	934.369	2286.98	2.44762	1.29138	1.70432e-46	2.98145e-44
646	ENSGALT00000001727	ENSGALG00000001149	GPR114	11	G protein-coupled receptor 114 [Source:HGNC Symbol;Acc:19010]	540588	543653	32.319	18.7637	45.8742	2.44484	1.28974	2.53461e-05	0.000235132
8629	ENSGALT00000022105	ENSGALG00000013583	FAM114A1	4	Gallus gallus family with sequence similarity 114, member A1 (FAM114A1), mRNA. [Source:RefSeq mRNA;Acc:NM_001272017]	69085171	69113784	205.63	120.155	291.106	2.42276	1.27665	3.93027e-19	2.03618e-17
12128	ENSGALT00000035511	ENSGALG00000021972	PLIN3	28	perilipin 3 [Source:HGNC Symbol;Acc:16893]	2487215	2492170	119.223	69.7222	168.723	2.41993	1.27497	4.58205e-13	1.34467e-11
3312	ENSGALT00000008363	ENSGALG00000005208	S1PR1	8	sphingosine-1-phosphate receptor 1 [Source:HGNC Symbol;Acc:3165]	10616090	10617229	41.715	24.4058	59.0242	2.41845	1.27409	5.8574e-06	6.26682e-05
402	ENSGALT00000001131	ENSGALG00000000780	SMPD3	11	sphingomyelin phosphodiesterase 3, neutral membrane (neutral sphingomyelinase II) [Source:HGNC Symbol;Acc:14240]	143380	253087	1622.5	950.28	2294.73	2.41479	1.2719	6.17044e-45	1.00139e-42
15579	ENSGALT00000045149	ENSGALG00000003882	SMARCE1	27	Gallus gallus SWI/SNF related, matrix associated, actin dependent regulator of chromatin, subfamily e, member 1 (SMARCE1), mRNA. [Source:RefSeq mRNA;Acc:NM_001006335]	4481408	4498265	124.845	73.4538	176.236	2.39928	1.2626	1.48213e-13	4.58366e-12
4095	ENSGALT00000010300	ENSGALG00000006374	TBX6	15	Gallus gallus T-box 6 (TBX6), mRNA. [Source:RefSeq mRNA;Acc:NM_001030367]	8240402	8251321	1139.82	671.931	1607.7	2.39265	1.25861	1.54781e-40	2.2911e-38
4502	ENSGALT00000011312	ENSGALG00000006982	EEF2K	14	eukaryotic elongation factor-2 kinase [Source:HGNC Symbol;Acc:24615]	8636416	8660489	628.396	371.07	885.721	2.38694	1.25516	1.02718e-32	1.00262e-30
8495	ENSGALT00000021647	ENSGALG00000013254	LOXL3	JH375171.1	lysyl oxidase-like 3 [Source:HGNC Symbol;Acc:13869]	145966	165267	46.495	27.4688	65.5212	2.38529	1.25417	2.62674e-06	2.9783e-05
3452	ENSGALT00000008708	ENSGALG00000005421		14	Uncharacterized protein [Source:UniProtKB/TrEMBL;Acc:F1NX58]	6117483	6121898	201.942	119.391	284.492	2.38285	1.25269	3.799e-18	1.84738e-16
15108	ENSGALT00000044520	ENSGALG00000028506		4	Uncharacterized protein [Source:UniProtKB/TrEMBL;Acc:R4GHG8]	1656180	1659524	91.2104	53.9334	128.487	2.38233	1.25238	2.97889e-07	3.96107e-06
2574	ENSGALT00000006540	ENSGALG00000004113		4	Uncharacterized protein [Source:UniProtKB/TrEMBL;Acc:E1BWL9]	1424105	1428342	110.505	65.3667	155.644	2.38109	1.25162	4.08393e-12	1.07653e-10
14325	ENSGALT00000043497	ENSGALG00000026995	RHOG	1	ras homolog family member G [Source:HGNC Symbol;Acc:672]	193846443	193847042	395.98	234.87	557.089	2.3719	1.24604	3.59585e-26	2.66132e-24
8350	ENSGALT00000021177	ENSGALG00000012978	CDYL2	11	chromodomain protein, Y-like 2 [Source:HGNC Symbol;Acc:23030]	14761130	14784372	289.976	172.47	407.482	2.36262	1.24039	7.16257e-23	4.55094e-21
14995	ENSGALT00000044374	ENSGALG00000028249	MCL1	25	Gallus gallus myeloid cell leukemia sequence 1 (BCL2-related) (MCL1), nuclear gene encoding mitochondrial protein, mRNA. [Source:RefSeq mRNA;Acc:NM_001257283]	1511202	1516430	2289.25	1362.58	3215.91	2.36016	1.23888	9.14529e-45	1.46651e-42
13386	ENSGALT00000040396	ENSGALG00000023973		AADN03011039.1	Collagen alpha-1(I) chain [Source:UniProtKB/TrEMBL;Acc:F1P2H5]	5	396	34.1287	20.3414	47.916	2.35559	1.23609	7.44633e-05	0.000622994
10002	ENSGALT00000025614	ENSGALG00000015892	IRAK1BP1	3	Gallus gallus interleukin-1 receptor-associated kinase 1 binding protein 1 (IRAK1BP1), mRNA. [Source:RefSeq mRNA;Acc:NM_001278022]	79040637	79051664	222.913	133.125	312.701	2.34894	1.23201	1.68984e-15	6.39386e-14
3019	ENSGALT00000007601	ENSGALG00000004766	SCG3	10	secretogranin III [Source:HGNC Symbol;Acc:13707]	8596070	8621388	524.519	313.715	735.324	2.34393	1.22893	3.90404e-29	3.28672e-27
8719	ENSGALT00000022346	ENSGALG00000013754	PLAGL1	3	pleiomorphic adenoma gene-like 1 [Source:HGNC Symbol;Acc:9046]	51565686	51567499	62.3268	37.3132	87.3404	2.34073	1.22696	5.4915e-08	8.16451e-07
1512	ENSGALT00000003902	ENSGALG00000002473	GPR157	21	G protein-coupled receptor 157 [Source:HGNC Symbol;Acc:23687]	3252441	3261217	620.987	372.287	869.687	2.33607	1.22408	1.9628e-30	1.77443e-28
3733	ENSGALT00000009401	ENSGALG00000005850	FNBP1L	8	formin binding protein 1-like [Source:HGNC Symbol;Acc:20851]	12812439	12843013	848.484	509.374	1187.59	2.33148	1.22125	3.16844e-35	3.44184e-33
860	ENSGALT00000002244	ENSGALG00000006785	IRF1	13	Gallus gallus interferon regulatory factor 1 (IRF1), mRNA. [Source:RefSeq mRNA;Acc:NM_205415]	16213206	16217341	280.264	168.382	392.145	2.32891	1.21965	5.54088e-21	3.18956e-19
4609	ENSGALT00000011565	ENSGALG00000007141	LRRK1	10	leucine-rich repeat kinase 1 [Source:HGNC Symbol;Acc:18608]	16971772	17036545	157.075	94.3738	219.776	2.32878	1.21957	4.01408e-15	1.4653e-13
11365	ENSGALT00000031104	ENSGALG00000012354	VOPP1	2	vesicular, overexpressed in cancer, prosurvival protein 1 [Source:HGNC Symbol;Acc:34518]	52265213	52336191	344.938	207.482	482.395	2.32499	1.21723	2.87077e-23	1.87715e-21
4448	ENSGALT00000011158	ENSGALG00000006889	TMC7	14	Gallus gallus transmembrane channel-like 7 (TMC7), mRNA. [Source:RefSeq mRNA;Acc:NM_001030641]	8474850	8490319	466.636	280.898	652.374	2.32246	1.21565	2.42339e-27	1.89785e-25
12982	ENSGALT00000039059	ENSGALG00000023526		20	Uncharacterized protein [Source:UniProtKB/TrEMBL;Acc:E1BSY4]	11162226	11195795	560.066	338.031	782.1	2.31369	1.2102	1.24153e-29	1.06519e-27
11970	ENSGALT00000034617	ENSGALG00000021442	RLTPR	11	RGD motif, leucine rich repeats, tropomodulin domain and proline-rich containing [Source:HGNC Symbol;Acc:27089]	1130092	1147360	859.28	518.664	1199.9	2.31343	1.21004	9.79064e-34	1.01446e-31
3511	ENSGALT00000008853	ENSGALG00000005518	ADRBK2	15	adrenergic, beta, receptor kinase 2 [Source:HGNC Symbol;Acc:290]	7005351	7047076	1467.44	888.47	2046.42	2.3033	1.2037	4.20743e-40	5.90355e-38
14467	ENSGALT00000043691	ENSGALG00000026070		25	Uncharacterized protein [Source:UniProtKB/TrEMBL;Acc:R4GFB4]	433336	437382	282.521	171.254	393.788	2.29944	1.20128	6.69231e-21	3.80361e-19
13102	ENSGALT00000039422	ENSGALG00000006152		20	Uncharacterized protein [Source:UniProtKB/TrEMBL;Acc:E1BTT1]	10135195	10138155	90.7649	55.032	126.498	2.29863	1.20077	4.80402e-10	9.55837e-09
3434	ENSGALT00000008675	ENSGALG00000005401	WNT9A	2	Gallus gallus wingless-type MMTV integration site family, member 9A (WNT9A), mRNA. [Source:RefSeq mRNA;Acc:NM_204981]	2573612	2624503	46.3397	28.1005	64.579	2.29815	1.20047	1.04559e-05	0.000106135
7109	ENSGALT00000017920	ENSGALG00000011005	KCNK1	3	potassium channel, subfamily K, member 1 [Source:HGNC Symbol;Acc:6272]	38006261	38036746	64.0967	39.0485	89.1449	2.28293	1.19089	1.59519e-07	2.20835e-06
2903	ENSGALT00000007311	ENSGALG00000004594	II	13	Gallus gallus CD74 molecule, major histocompatibility complex, class II invariant chain (CD74), mRNA. [Source:RefSeq mRNA;Acc:NM_001001613]	12466515	12470073	93.0519	56.8119	129.292	2.27579	1.18637	5.11043e-10	1.0064e-08
2767	ENSGALT00000007018	ENSGALG00000004400	SPECC1	19	sperm antigen with calponin homology and coiled-coil domains 1 [Source:HGNC Symbol;Acc:30615]	6346042	6424981	355.722	218.197	493.247	2.26055	1.17668	6.92305e-23	4.4196e-21
6509	ENSGALT00000016368	ENSGALG00000010068	KCNK17	3	potassium channel, subfamily K, member 17 [Source:HGNC Symbol;Acc:14465]	28453897	28478662	135.377	83.5114	187.242	2.24211	1.16486	3.20283e-12	8.59405e-11
4630	ENSGALT00000011613	ENSGALG00000007171	CIITA	14	class II, major histocompatibility complex, transactivator [Source:HGNC Symbol;Acc:7067]	9061602	9069704	84.9678	52.5322	117.403	2.23489	1.1602	4.09676e-09	7.12964e-08
13303	ENSGALT00000040107	ENSGALG00000023876	PRKCQ	1	protein kinase C, theta [Source:HGNC Symbol;Acc:9410]	3559595	3595000	138.65	85.7981	191.501	2.232	1.15833	1.83351e-12	5.03001e-11
8494	ENSGALT00000021642	ENSGALG00000013253	INSRR	25	Tyrosine-protein kinase receptor [Source:UniProtKB/TrEMBL;Acc:H9KZZ2]	424856	433292	66.3614	41.1197	91.603	2.22772	1.15557	2.43497e-07	3.29308e-06
5012	ENSGALT00000012630	ENSGALG00000025981	PAM16	14	Gallus gallus presequence translocase-associated motor 16 homolog (S. cerevisiae) (PAM16), nuclear gene encoding mitochondrial protein, mRNA. [Source:RefSeq mRNA;Acc:NM_001004377]	12692324	12694121	396.195	245.711	546.678	2.22488	1.15373	7.43993e-13	2.12322e-11
6226	ENSGALT00000015673	ENSGALG00000009621	gga-mir-3533	14	Gallus gallus actin, beta (ACTB), mRNA. [Source:RefSeq mRNA;Acc:NM_205518]	4169150	4172343	132552	82214.6	182889	2.22453	1.1535	1.25049e-45	2.07952e-43
12651	ENSGALT00000037791	ENSGALG00000012520	NCF4	1	Gallus gallus neutrophil cytosolic factor 4, 40kDa (NCF4), mRNA. [Source:RefSeq mRNA;Acc:NM_001039272]	51419978	51430209	838.771	520.549	1156.99	2.22264	1.15227	2.32533e-24	1.59807e-22
3490	ENSGALT00000008805	ENSGALG00000005481	ARHGEF3	12	Gallus gallus Rho guanine nucleotide exchange factor (GEF) 3 (ARHGEF3), mRNA. [Source:RefSeq mRNA;Acc:NM_001030595]	8419790	8451084	404.192	250.883	557.501	2.22216	1.15196	6.94758e-24	4.66238e-22
11890	ENSGALT00000034196	ENSGALG00000021226		14	Uncharacterized protein [Source:UniProtKB/TrEMBL;Acc:F1NLP5]	2345372	2347987	50.3231	31.2428	69.4035	2.22143	1.15149	2.63457e-06	2.98467e-05
14226	ENSGALT00000043362	ENSGALG00000028230	SUN2	1	Sad1 and UNC84 domain containing 2 [Source:HGNC Symbol;Acc:14210]	50665625	50671951	797.062	495.929	1098.19	2.21442	1.14693	3.61742e-30	3.24844e-28
11819	ENSGALT00000033740	ENSGALG00000020995		11	Uncharacterized protein [Source:UniProtKB/TrEMBL;Acc:F1NP24]	16301762	16302919	45.0323	28.0297	62.0348	2.21318	1.14612	1.43835e-05	0.000140804
10181	ENSGALT00000026021	ENSGALG00000016148	C2CD2	1	C2 calcium-dependent domain containing 2 [Source:HGNC Symbol;Acc:1266]	108458207	108496309	36.2934	22.6054	49.9813	2.21103	1.14472	7.25073e-05	0.000607762
13740	ENSGALT00000042686	ENSGALG00000025745	ARHGAP27	27	Rho GTPase activating protein 27 [Source:HGNC Symbol;Acc:31813]	1570532	1585486	365.759	228.183	503.336	2.20585	1.14133	5.53235e-22	3.32682e-20
1303	ENSGALT00000003371	ENSGALG00000002150		10	Uncharacterized protein [Source:UniProtKB/TrEMBL;Acc:F1NY46]	836912	863717	78.2242	48.9144	107.534	2.19841	1.13646	3.47666e-08	5.28563e-07
5657	ENSGALT00000014248	ENSGALG00000008759	LAMP3	9	Gallus gallus lysosomal-associated membrane protein 3 (LAMP3), mRNA. [Source:RefSeq mRNA;Acc:NM_001146132]	15845910	15857555	1077.49	680.343	1474.63	2.16748	1.11602	2.28859e-17	1.02757e-15
694	ENSGALT00000001862	ENSGALG00000021573	PIK3R5	AADN03010810.1	Gallus gallus phosphoinositide 3-kinase regulatory subunit 5 (PIK3R5), mRNA. [Source:RefSeq mRNA;Acc:NM_001030697]	1	9215	522.289	329.915	714.663	2.1662	1.11517	3.21435e-25	2.29086e-23
6164	ENSGALT00000015501	ENSGALG00000009519	ARG2	5	Gallus gallus arginase, type II (ARG2), nuclear gene encoding mitochondrial protein, mRNA. [Source:RefSeq mRNA;Acc:NM_001199704]	28140057	28159045	291.046	183.981	398.112	2.16388	1.11362	2.27568e-16	9.31713e-15
8268	ENSGALT00000020927	ENSGALG00000012830	IRF-4	2	Gallus gallus interferon regulatory factor 4 (IRF4), mRNA. [Source:RefSeq mRNA;Acc:NM_204299]	66546040	66558972	51.7791	32.8018	70.7563	2.15709	1.10909	8.43406e-06	8.7055e-05
15139	ENSGALT00000044559	ENSGALG00000025937	FXYD6	24	Gallus gallus FXYD domain containing ion transport regulator 6 (FXYD6), mRNA. [Source:RefSeq mRNA;Acc:NM_001080879]	5401365	5409343	1530.13	969.34	2090.91	2.15705	1.10906	3.52103e-33	3.5132e-31
6021	ENSGALT00000015156	ENSGALG00000009315	PAPLN	5	papilin, proteoglycan-like sulfated glycoprotein [Source:HGNC Symbol;Acc:19262]	25589641	25615991	48.9435	31.0429	66.844	2.15328	1.10653	1.18359e-05	0.000118712
12828	ENSGALT00000038513	ENSGALG00000004386	SOX9	18	Gallus gallus SRY (sex determining region Y)-box 9 (SOX9), mRNA. [Source:RefSeq mRNA;Acc:NM_204281]	9067763	9073622	1269.27	805.116	1733.42	2.153	1.10635	1.17964e-23	7.78912e-22
12606	ENSGALT00000037642	ENSGALG00000011574	PIK3R4	2	Uncharacterized protein [Source:UniProtKB/TrEMBL;Acc:Q5ZL78]	42194624	42206589	1258.99	799.301	1718.68	2.15023	1.10449	8.94564e-33	8.79546e-31
4814	ENSGALT00000012104	ENSGALG00000007488	ZNF185	4	zinc finger protein 185 (LIM domain) [Source:HGNC Symbol;Acc:12976]	11178097	11207186	41.2873	26.2177	56.3569	2.14957	1.10405	8.65024e-05	0.000709614
14713	ENSGALT00000044004	ENSGALG00000028536	MPEG1	5	macrophage expressed 1 [Source:HGNC Symbol;Acc:29619]	16208866	16211779	688.099	437.836	938.363	2.14318	1.09975	6.41692e-27	4.88339e-25
12796	ENSGALT00000038383	ENSGALG00000010316	FRAS1	4	Fraser syndrome 1 [Source:HGNC Symbol;Acc:19185]	34202352	34367249	101.336	64.6209	138.051	2.13632	1.09513	3.55022e-09	6.27578e-08
14307	ENSGALT00000043470	ENSGALG00000026871	SC5D	24	sterol-C5-desaturase [Source:HGNC Symbol;Acc:10547]	3525335	3529948	711.371	453.695	969.047	2.1359	1.09485	2.87148e-26	2.14883e-24
7307	ENSGALT00000018417	ENSGALG00000011288	DACT2	3	dishevelled-binding antagonist of beta-catenin 2 [Source:HGNC Symbol;Acc:21231]	41160297	41172875	1099.78	702.785	1496.78	2.12978	1.0907	6.00149e-29	4.99013e-27
4679	ENSGALT00000011730	ENSGALG00000007248		10	Uncharacterized protein [Source:UniProtKB/TrEMBL;Acc:F1NB67]	17162419	17182557	54.0935	34.6265	73.5606	2.1244	1.08705	5.67778e-06	6.1086e-05
8140	ENSGALT00000020592	ENSGALG00000012613	FBP1	Z	fructose-1,6-bisphosphatase 1 [Source:RefSeq peptide;Acc:NP_001264977]	41305320	41316628	281.708	180.348	383.069	2.12405	1.08682	3.6975e-17	1.61706e-15
4658	ENSGALT00000011682	ENSGALG00000007216	TVP23A	14	trans-golgi network vesicle protein 23 homolog A (S. cerevisiae) [Source:HGNC Symbol;Acc:20398]	9098581	9109757	471.089	301.745	640.432	2.12243	1.08571	3.34154e-22	2.05527e-20
5129	ENSGALT00000012932	ENSGALG00000007963	NFATC2	20	nuclear factor of activated T-cells, cytoplasmic, calcineurin-dependent 2 [Source:HGNC Symbol;Acc:7776]	13524951	13576049	512.623	329.116	696.129	2.11515	1.08076	5.47439e-23	3.54519e-21
3813	ENSGALT00000009586	ENSGALG00000005962	ARHGAP17	14	Rho GTPase activating protein 17 [Source:HGNC Symbol;Acc:18239]	6562460	6601951	3222.4	2077.18	4367.62	2.10267	1.07222	4.41689e-36	5.17352e-34
2724	ENSGALT00000006932	ENSGALG00000004345	OIT3	6	oncoprotein induced transcript 3 [Source:HGNC Symbol;Acc:29953]	10804629	10829615	190.247	123.144	257.35	2.08984	1.06339	9.18632e-12	2.32157e-10
9858	ENSGALT00000025263	ENSGALG00000015666	TNIP2	4	Gallus gallus TNFAIP3 interacting protein 2 (TNIP2), mRNA. [Source:RefSeq mRNA;Acc:NM_001031166]	82006422	82013592	251.656	163.18	340.132	2.0844	1.05963	1.39109e-15	5.30823e-14
8341	ENSGALT00000021150	ENSGALG00000012965	FAM105A	2	Gallus gallus family with sequence similarity 105, member A (FAM105A), mRNA. [Source:RefSeq mRNA;Acc:NM_001079746]	76273170	76295468	931.359	604.123	1258.59	2.08334	1.0589	9.18984e-28	7.4124e-26
11901	ENSGALT00000034244	ENSGALG00000003819	ADAP1	14	ArfGAP with dual PH domains 1 [Source:HGNC Symbol;Acc:16486]	2186655	2224208	260.316	168.985	351.648	2.08094	1.05724	5.07884e-16	2.02402e-14
8045	ENSGALT00000020357	ENSGALG00000012454	CYTH4	1	Gallus gallus cytohesin 4 (CYTH4), mRNA. [Source:RefSeq mRNA;Acc:NM_001012815]	51229151	51248424	567.924	369.016	766.831	2.07804	1.05523	8.59683e-23	5.41118e-21
3223	ENSGALT00000008121	ENSGALG00000005065	PLA2G4A	8	Gallus gallus phospholipase A2, group IVA (cytosolic, calcium-dependent) (PLA2G4A), mRNA. [Source:RefSeq mRNA;Acc:NM_205423]	9703365	9767904	284.357	185.373	383.342	2.06795	1.0482	6.42211e-13	1.84841e-11
6993	ENSGALT00000017616	ENSGALG00000010836	AHR	2	Gallus gallus aryl hydrocarbon receptor (AHR), mRNA. [Source:RefSeq mRNA;Acc:NM_204118]	28893079	28948048	96.9974	63.3072	130.688	2.06434	1.04568	1.31263e-08	2.12003e-07
16213	ENSGALT00000045997	ENSGALG00000029027		14	Uncharacterized protein [Source:UniProtKB/TrEMBL;Acc:R4GHQ0]	13062497	13063540	68.4942	44.7317	92.2567	2.06245	1.04436	1.78157e-06	2.07234e-05
11309	ENSGALT00000030784	ENSGALG00000016306	FAM49B	2	family with sequence similarity 49, member B [Source:HGNC Symbol;Acc:25216]	140043001	140061878	2887.31	1891.74	3882.89	2.05255	1.03742	3.06649e-33	3.08251e-31
7469	ENSGALT00000018839	ENSGALG00000011550	SH3BP5	2	Gallus gallus SH3-domain binding protein 5 (BTK-associated) (SH3BP5), mRNA. [Source:RefSeq mRNA;Acc:NM_001030989]	42031976	42073412	1249.65	818.761	1680.54	2.05254	1.03741	1.62462e-28	1.33437e-26
8600	ENSGALT00000021994	ENSGALG00000013503	FAM149A	4	family with sequence similarity 149, member A [Source:HGNC Symbol;Acc:24527]	60946455	60963595	455.297	298.633	611.961	2.04921	1.03506	7.10275e-20	3.82696e-18
4205	ENSGALT00000010528	ENSGALG00000006516	MTHFS	10	5-formyltetrahydrofolate cyclo-ligase [Source:RefSeq peptide;Acc:NP_001264555]	12133660	12155156	47.1087	30.9223	63.2951	2.04691	1.03345	7.68694e-05	0.000640737
12303	ENSGALT00000036493	ENSGALG00000016969	LACC1	1	laccase (multicopper oxidoreductase) domain containing 1 [Source:HGNC Symbol;Acc:26789]	166492231	166512495	127.457	83.6663	171.248	2.0468	1.03337	4.06234e-10	8.19158e-09
9357	ENSGALT00000024089	ENSGALG00000014935	GREB1L	2	growth regulation by estrogen in breast cancer-like [Source:HGNC Symbol;Acc:31042]	101998425	102069513	47.991	31.5306	64.4515	2.0441	1.03146	4.66174e-05	0.000406958
1256	ENSGALT00000003249	ENSGALG00000002084	NAGPA	14	N-acetylglucosamine-1-phosphodiester alpha-N-acetylglucosaminidase [Source:HGNC Symbol;Acc:17378]	13362761	13371618	238.724	156.851	320.598	2.04397	1.03137	1.90905e-14	6.49366e-13
351	ENSGALT00000000963	ENSGALG00000000681	PAK1	1	Gallus gallus p21 protein (Cdc42/Rac)-activated kinase 1 (PAK1), mRNA. [Source:RefSeq mRNA;Acc:NM_001162372]	192266740	192313761	43.78	28.7669	58.7931	2.04377	1.03124	8.05156e-05	0.000668647
14963	ENSGALT00000044330	ENSGALG00000027836		JH375526.1	Uncharacterized protein [Source:UniProtKB/TrEMBL;Acc:R4GIW0]	21	6218	126.489	83.1585	169.82	2.04212	1.03007	7.44786e-10	1.43729e-08
14542	ENSGALT00000043783	ENSGALG00000012916	DROSHA	2	Gallus gallus drosha, ribonuclease type III (DROSHA), mRNA. [Source:RefSeq mRNA;Acc:NM_001006379]	69248910	69321768	54.8605	36.1154	73.6057	2.03807	1.0272	1.23766e-05	0.000123674
4056	ENSGALT00000010225	ENSGALG00000006324	PFKFB3	1	6-phosphofructo-2-kinase/fructose-2,6-biphosphatase 3 [Source:HGNC Symbol;Acc:8874]	3450218	3478178	107.347	70.6951	144	2.03692	1.02639	2.13903e-08	3.35813e-07
4838	ENSGALT00000012164	ENSGALG00000007522	ABCC3	18	ATP-binding cassette, sub-family C (CFTR/MRP), member 3 [Source:HGNC Symbol;Acc:54]	10415256	10447157	94.5777	62.3069	126.848	2.03586	1.02564	3.24474e-08	4.97231e-07
12352	ENSGALT00000036652	ENSGALG00000016249		1		112079238	112079688	101.175	66.727	135.622	2.0325	1.02325	2.59438e-05	0.000240016
4987	ENSGALT00000012566	ENSGALG00000024033	PHLDB1	24	pleckstrin homology-like domain, family B, member 1 [Source:HGNC Symbol;Acc:23697]	5684174	5705399	65.5221	43.2698	87.7744	2.02854	1.02044	2.77909e-06	3.13258e-05
577	ENSGALT00000001524	ENSGALG00000001028	RNF43	19	ring finger protein 43 [Source:HGNC Symbol;Acc:18505]	516190	561565	53.4543	35.3226	71.586	2.02663	1.01909	3.79318e-05	0.000339325
5343	ENSGALT00000013472	ENSGALG00000008279	LRRN1	12	Gallus gallus leucine rich repeat neuronal 1 (LRRN1), mRNA. [Source:RefSeq mRNA;Acc:NM_001097539]	18261478	18278207	399.257	263.832	534.681	2.02659	1.01906	2.32529e-18	1.15153e-16
9110	ENSGALT00000023429	ENSGALG00000014516	CPEB2	4	cytoplasmic polyadenylation element binding protein 2 [Source:HGNC Symbol;Acc:21745]	76407832	76456077	112.898	74.63	151.165	2.02553	1.0183	5.06718e-09	8.72825e-08
813	ENSGALT00000002146	ENSGALG00000001410	SPNS3	19	spinster homolog 3 (Drosophila) [Source:HGNC Symbol;Acc:28433]	3108799	3131626	217.739	143.952	291.526	2.02515	1.01803	5.4251e-13	1.56816e-11
8078	ENSGALT00000020448	ENSGALG00000012518		1	Uncharacterized protein [Source:UniProtKB/TrEMBL;Acc:F1NCG4]	51403706	51417083	117.442	77.6434	157.24	2.02515	1.01803	5.66179e-09	9.67822e-08
13077	ENSGALT00000039366	ENSGALG00000005097		2	Uncharacterized protein [Source:UniProtKB/TrEMBL;Acc:F1NUB0]	457604	460078	360.8	238.871	482.73	2.02088	1.01499	3.57816e-17	1.56996e-15
9055	ENSGALT00000023282	ENSGALG00000014408	LLGL1	14	lethal giant larvae homolog 1 (Drosophila) [Source:HGNC Symbol;Acc:6628]	5050463	5059487	281.042	186.149	375.935	2.01954	1.01403	1.15777e-15	4.46853e-14

## Sheet: Downregulated in H3.3 KO
	ensembl_transcript_id	ensembl_gene_id	Gene_name	chromosome_name	description	start_position	end_position	baseMean	baseMean WT	baseMean ∆H3.3	foldChange	log2FoldChange	pval	padj
11514	ENSGALT00000031956	ENSGALG00000020078	H3.3B	3	Gallus gallus H3 histone, family 3C (H3F3C), mRNA. [Source:RefSeq mRNA;Acc:NM_001031482]	16482887	16487420	2165.59	4324.55	6.62844	0.00153275	-9.34966	5.91735e-128	7.97067e-125
1389	ENSGALT00000003591	ENSGALG00000002286	H3.3A	18	Gallus gallus H3 histone, family 3B (H3F3B), mRNA. [Source:RefSeq mRNA;Acc:NM_205296]	4681029	4683567	170.735	340.863	0.607945	0.00178355	-9.13103	1.56709e-73	6.03105e-71
8239	ENSGALT00000020841	ENSGALG00000012773		2	Uncharacterized protein [Source:UniProtKB/TrEMBL;Acc:F1P4X1]	63340766	63351273	43.8309	87.3519	0.309777	0.00354631	-8.13947	3.27179e-47	5.87614e-45
4970	ENSGALT00000012514	ENSGALG00000007719	SHANK2	5	SH3 and multiple ankyrin repeat domains 2 [Source:HGNC Symbol;Acc:14295]	17230853	17528495	26.7258	53.0874	0.364327	0.00686278	-7.18699	4.28899e-29	3.58837e-27
9709	ENSGALT00000024912	ENSGALG00000015448	TOX	2	thymocyte selection-associated high mobility group box protein TOX [Source:RefSeq peptide;Acc:NP_001026196]	111851189	112072073	755.017	1491.01	19.0231	0.0127585	-6.2924	0	0
3568	ENSGALT00000009004	ENSGALG00000005610	SLC44A3	8	solute carrier family 44, member 3 [Source:HGNC Symbol;Acc:28689]	12387236	12425687	198.967	392.884	5.05043	0.0128548	-6.28155	3.75622e-157	1.01193e-153
12716	ENSGALT00000038068	ENSGALG00000011566	GYPC	7	Gallus gallus glycophorin C (Gerbich blood group) (GYPC), mRNA. [Source:RefSeq mRNA;Acc:NM_001004407]	23526353	23552998	11.0405	21.7712	0.309777	0.0142288	-6.13505	3.66638e-12	9.74086e-11
6431	ENSGALT00000016174	ENSGALG00000009947	PLEKHH2	3	pleckstrin homology domain containing, family H (with MyTH4 domain) member 2 [Source:HGNC Symbol;Acc:30506]	24491110	24545482	32.233	63.2732	1.19267	0.0188495	-5.72933	4.08842e-14	1.33022e-12
5237	ENSGALT00000013177	ENSGALG00000008118	RFTN2	7	raftlin-2 [Source:RefSeq peptide;Acc:NP_001264351]	9753089	9778093	15.6958	30.7175	0.674104	0.0219453	-5.50995	3.61463e-16	1.44908e-14
10713	ENSGALT00000027327	ENSGALG00000016906	SPRY2	1	Gallus gallus sprouty homolog 2 (Drosophila) (SPRY2), mRNA. [Source:RefSeq mRNA;Acc:NM_204800]	151896142	151897919	90.8438	177.489	4.19886	0.0236571	-5.40158	2.95277e-76	1.20527e-73
13234	ENSGALT00000039846	ENSGALG00000008499	PCLO	1	piccolo presynaptic cytomatrix protein [Source:HGNC Symbol;Acc:13406]	9561909	9881531	20.8356	40.4437	1.2275	0.0303508	-5.04212	3.48364e-19	1.81176e-17
12094	ENSGALT00000035354	ENSGALG00000021812		23	Uncharacterized protein [Source:UniProtKB/TrEMBL;Acc:F1P432]	823570	860967	20.2486	39.1607	1.3366	0.0341311	-4.87277	1.67153e-18	8.30831e-17
9613	ENSGALT00000024704	ENSGALG00000015307	ABI3BP	1	ABI family, member 3 (NESH) binding protein [Source:HGNC Symbol;Acc:17265]	84389704	84521596	14.2954	28.5907	1	0.0349764	-4.83748	2.95627e-17	1.3099e-15
16121	ENSGALT00000045876	ENSGALG00000026080	OMD	12	osteomodulin [Source:HGNC Symbol;Acc:8134]	3409133	3419427	4.90029	9.43626	0.364327	0.0386092	-4.69491	4.17786e-05	0.000369948
15589	ENSGALT00000045163	ENSGALG00000027365	HIVEP3	23	human immunodeficiency virus type I enhancer binding protein 3 [Source:HGNC Symbol;Acc:13561]	861071	915914	245.652	471.076	20.2286	0.0429414	-4.54149	5.22635e-145	1.0057e-141
5578	ENSGALT00000014059	ENSGALG00000008638		2	Uncharacterized protein [Source:UniProtKB/TrEMBL;Acc:E1BZ32]	19378597	19409501	15.5436	29.7505	1.3366	0.0449269	-4.47628	1.0329e-13	3.25075e-12
6237	ENSGALT00000015703	ENSGALG00000009641	COL1A2	2	Gallus gallus collagen, type I, alpha 2 (COL1A2), mRNA. [Source:RefSeq mRNA;Acc:NM_001079714]	23702024	23740814	99.6588	190.476	8.84202	0.0464208	-4.42909	9.41095e-70	3.16914e-67
7728	ENSGALT00000019550	ENSGALG00000011982	PDE5A	4	phosphodiesterase 5A, cGMP-specific [Source:HGNC Symbol;Acc:8784]	54061072	54120941	19.352	36.705	1.99909	0.0544638	-4.19856	8.39793e-16	3.28838e-14
10238	ENSGALT00000026176	ENSGALG00000016234	SLA	2	Gallus gallus Src-like-adaptor (SLA), mRNA. [Source:RefSeq mRNA;Acc:NM_204391]	141410203	141432079	300.421	568.982	31.8598	0.0559943	-4.15858	7.31439e-60	1.85896e-57
11254	ENSGALT00000030452	ENSGALG00000019233		1	Uncharacterized protein [Source:UniProtKB/TrEMBL;Acc:E1C202]	82533508	82548223	8.97388	16.9755	0.972272	0.057275	-4.12595	5.33314e-08	7.96423e-07
8035	ENSGALT00000020339	ENSGALG00000012440	ZEB2	7	zinc finger E-box binding homeobox 2 [Source:HGNC Symbol;Acc:14881]	32812269	32916777	28.7051	54.2497	3.16043	0.0582571	-4.10142	8.17856e-19	4.12131e-17
7426	ENSGALT00000018724	ENSGALG00000011487	SHROOM3	4	shroom family member 3 [Source:HGNC Symbol;Acc:30422]	49156409	49291621	18.8142	35.4716	2.15683	0.0608044	-4.03968	1.71603e-14	5.89665e-13
2638	ENSGALT00000006699	ENSGALG00000004213	ABL2	8	c-abl oncogene 2, non-receptor tyrosine kinase [Source:HGNC Symbol;Acc:77]	6201090	6218689	96.6985	182.141	11.2565	0.0618012	-4.01622	2.75167e-51	5.88334e-49
15626	ENSGALT00000045209	ENSGALG00000027353	C10orf71	6	chromosome 10 open reading frame 71 [Source:HGNC Symbol;Acc:26973]	18217069	18221637	966.769	1810.41	123.125	0.0680094	-3.87812	1.62219e-82	8.09292e-80
7871	ENSGALT00000019909	ENSGALG00000012193	FKBP9	2	Gallus gallus FK506 binding protein 9, 63 kDa (FKBP9), mRNA. [Source:RefSeq mRNA;Acc:NM_204847]	48583321	48599111	565.66	1057.93	73.3903	0.0693716	-3.84951	5.90009e-198	3.97371e-194
1596	ENSGALT00000004092	ENSGALG00000002602	CSMD2	23	CUB and Sushi multiple domains 2 [Source:HGNC Symbol;Acc:19290]	4570631	4804042	147.694	275.997	19.3909	0.0702575	-3.8312	1.22006e-50	2.52835e-48
3361	ENSGALT00000008478	ENSGALG00000005287	ZBTB47	2	zinc finger and BTB domain containing 47 [Source:HGNC Symbol;Acc:26955]	1978851	1993362	41.279	76.7142	5.84394	0.0761782	-3.71448	8.13033e-14	2.58292e-12
9523	ENSGALT00000024478	ENSGALG00000015166	GCNT1	Z	glucosaminyl (N-acetyl) transferase 1, core 2 [Source:HGNC Symbol;Acc:4203]	37221306	37222586	18.6854	34.5201	2.85066	0.0825795	-3.59807	4.99845e-13	1.45734e-11
7123	ENSGALT00000017959	ENSGALG00000011024	CACHD1	8	cache domain containing 1 [Source:HGNC Symbol;Acc:29314]	26977492	27061474	26.6312	49.1842	4.07816	0.082916	-3.59221	7.19324e-18	3.42378e-16
9570	ENSGALT00000024594	ENSGALG00000015241	SNAI2	2	snail family zinc finger 2 [Source:HGNC Symbol;Acc:11094]	108123978	108127436	10.3806	19.1577	1.60344	0.0836966	-3.57869	5.83632e-07	7.37478e-06
2127	ENSGALT00000005419	ENSGALG00000003426	RHBDL3	18	rhomboid, veinlet-like 3 (Drosophila) [Source:HGNC Symbol;Acc:16502]	6678617	6695673	14.5643	26.7433	2.38534	0.0891941	-3.48691	4.27521e-10	8.55677e-09
6698	ENSGALT00000016857	ENSGALG00000010352	ARHGEF26	9	Rho guanine nucleotide exchange factor (GEF) 26 [Source:HGNC Symbol;Acc:24490]	22675159	22714986	94.7307	173.751	15.7106	0.0904202	-3.46721	1.42979e-51	3.10632e-49
8401	ENSGALT00000021346	ENSGALG00000013072	AKR	1	Gallus gallus aldo-keto reductase family 1, member B10 (aldose reductase) (AKR1B10), mRNA. [Source:RefSeq mRNA;Acc:NM_204629]	62590066	62598178	9.81879	18.0028	1.63477	0.0908061	-3.46107	2.79828e-07	3.73937e-06
14989	ENSGALT00000044366	ENSGALG00000029020	PPAPDC1A	6	phosphatidic acid phosphatase type 2 domain containing 1A [Source:HGNC Symbol;Acc:23531]	30060586	30109050	202.001	369.264	34.7371	0.0940712	-3.4101	5.56839e-91	4.32002e-88
12768	ENSGALT00000038280	ENSGALG00000023279	EPN3	18	epsin 3 [Source:HGNC Symbol;Acc:18235]	10591546	10596249	1152.05	2103.04	201.067	0.0956075	-3.38673	6.74323e-65	2.01847e-62
879	ENSGALT00000002297	ENSGALG00000001512	KCND3	26	Gallus gallus potassium voltage-gated channel, Shal-related subfamily, member 3 (KCND3), mRNA. [Source:RefSeq mRNA;Acc:NM_204326]	3240503	3333584	8.68957	15.8535	1.52567	0.0962356	-3.37729	2.76516e-06	3.11949e-05
2697	ENSGALT00000006843	ENSGALG00000004297	DNAH1	12	dynein, axonemal, heavy chain 1 [Source:HGNC Symbol;Acc:2940]	3034084	3104011	10.0465	18.2146	1.87838	0.103125	-3.27753	5.95131e-07	7.49198e-06
4428	ENSGALT00000011103	ENSGALG00000006859	SV2B	10	synaptic vesicle glycoprotein 2B [Source:HGNC Symbol;Acc:16874]	13701912	13728770	15.1825	27.4365	2.92842	0.106735	-3.2279	1.92103e-05	0.000183781
16285	ENSGALT00000046091	ENSGALG00000026955	DIRAS1	28	DIRAS family, GTP-binding RAS-like 1 [Source:HGNC Symbol;Acc:19127]	3160756	3161373	26.2898	46.9757	5.60382	0.119292	-3.06743	1.09451e-14	3.82935e-13
3402	ENSGALT00000008576	ENSGALG00000005348	RBBP8NL	20	RBBP8 N-terminal like [Source:HGNC Symbol;Acc:16144]	8309311	8320262	7.19855	12.8401	1.557	0.121261	-3.04382	9.36296e-05	0.000764821
5472	ENSGALT00000013817	ENSGALG00000008479	PLEKHM3	7	pleckstrin homology domain containing, family M, member 3 [Source:HGNC Symbol;Acc:34006]	11536104	11616253	24.7799	44.1682	5.39154	0.122068	-3.03424	1.04967e-13	3.2958e-12
1628	ENSGALT00000004173	ENSGALG00000002647	PLS1	9	Gallus gallus plastin 1 (PLS1), mRNA. [Source:RefSeq mRNA;Acc:NM_205347]	9975584	10013804	22.7948	40.582	5.00749	0.123392	-3.01868	2.2252e-10	4.65425e-09
8430	ENSGALT00000021457	ENSGALG00000013146	PLXNB2	1	plexin B2 [Source:HGNC Symbol;Acc:9104]	20283172	20512301	65.6986	116.702	14.6954	0.125923	-2.98939	1.71459e-13	5.23709e-12
5469	ENSGALT00000013811	ENSGALG00000008475	ARRDC1	17	Gallus gallus arrestin domain containing 1 (ARRDC1), mRNA. [Source:RefSeq mRNA;Acc:NM_001031475]	1955243	1981882	11.7334	20.8053	2.66159	0.127928	-2.96659	3.13541e-07	4.15279e-06
2514	ENSGALT00000006404	ENSGALG00000004021	AXIN2	18	Gallus gallus axin 2 (AXIN2), mRNA. [Source:RefSeq mRNA;Acc:NM_204491]	7895218	7917904	7.2285	12.8106	1.64638	0.128516	-2.95998	6.98691e-05	0.000590795
2864	ENSGALT00000007216	ENSGALG00000004531	PLOD1	21	Gallus gallus procollagen-lysine, 2-oxoglutarate 5-dioxygenase 1 (PLOD1), mRNA. [Source:RefSeq mRNA;Acc:NM_001005618]	5514083	5531209	234.746	415.888	53.6047	0.128892	-2.95577	3.98736e-15	1.4595e-13
6780	ENSGALT00000017075	ENSGALG00000010486	JAKMIP3	6	Janus kinase and microtubule interacting protein 3 [Source:HGNC Symbol;Acc:23523]	34337364	34387153	10.9434	19.3459	2.54088	0.131339	-2.92863	1.1388e-05	0.00011499
83	ENSGALT00000000238	ENSGALG00000000182		16	Uncharacterized protein [Source:UniProtKB/TrEMBL;Acc:F1NS75]	16221	33713	13.8048	24.2056	3.40405	0.140631	-2.83002	3.91775e-07	5.09876e-06
3597	ENSGALT00000009062	ENSGALG00000005649	TMEM150A	6	transmembrane protein 150A [Source:HGNC Symbol;Acc:24677]	16480791	16484615	8.27225	14.4793	2.06525	0.142635	-2.8096	3.79631e-05	0.000339325
16064	ENSGALT00000045797	ENSGALG00000026890	ANGPT4	20	angiopoietin 4 [Source:HGNC Symbol;Acc:487]	10237437	10245306	57.5078	100.63	14.3856	0.142955	-2.80636	8.21114e-26	6.01109e-24
6096	ENSGALT00000015345	ENSGALG00000009424	FOXP2	1	Uncharacterized protein [Source:UniProtKB/TrEMBL;Acc:F1NY57]	25847642	26191414	87.1717	152.347	21.9966	0.144385	-2.792	2.90298e-36	3.46045e-34
6396	ENSGALT00000016103	ENSGALG00000009901	DYRK2	1	Gallus gallus dual-specificity tyrosine-(Y)-phosphorylation regulated kinase 2 (DYRK2), mRNA. [Source:RefSeq mRNA;Acc:NM_001031480]	34859794	34869887	86.4512	150.31	22.5921	0.150303	-2.73406	6.88818e-36	7.93023e-34
10412	ENSGALT00000026596	ENSGALG00000016486	HS1BP3	3	HCLS1 binding protein 3 [Source:HGNC Symbol;Acc:24979]	101546336	101589674	47.9183	82.7527	13.0838	0.158108	-2.66102	1.83869e-20	1.02343e-18
11864	ENSGALT00000034018	ENSGALG00000005941		15	Uncharacterized protein [Source:UniProtKB/TrEMBL;Acc:F1NSD3]	7947399	7952334	17.4033	29.922	4.88458	0.163244	-2.6149	4.64388e-07	5.9292e-06
10906	ENSGALT00000027794	ENSGALG00000017196	ARHGAP42	1	Rho GTPase activating protein 42 [Source:HGNC Symbol;Acc:26545]	182482927	182637932	47.3141	81.0826	13.5456	0.16706	-2.58156	1.55678e-19	8.22348e-18
9322	ENSGALT00000024000	ENSGALG00000014876	TBC1D32	3	TBC1 domain family, member 32 [Source:HGNC Symbol;Acc:21485]	61275915	61364310	13.2135	22.5262	3.9007	0.173162	-2.5298	1.19015e-06	1.42755e-05
12934	ENSGALT00000038867	ENSGALG00000009480	DOCK4	1	dedicator of cytokinesis 4 [Source:HGNC Symbol;Acc:19192]	26960378	27202897	12.0157	20.4173	3.61414	0.177014	-2.49807	3.91019e-06	4.31724e-05
7627	ENSGALT00000019307	ENSGALG00000011831	ANKRD50	4	ankyrin repeat domain 50 [Source:HGNC Symbol;Acc:29223]	52293415	52334335	46.0527	78.2268	13.8786	0.177415	-2.4948	3.87943e-18	1.87971e-16
1797	ENSGALT00000004596	ENSGALG00000002911	MOXD1	3	Gallus gallus monooxygenase, DBH-like 1 (MOXD1), mRNA. [Source:RefSeq mRNA;Acc:NM_204624]	56196431	56248904	249.118	422.124	76.1108	0.180304	-2.47149	3.83049e-66	1.17265e-63
6984	ENSGALT00000017591	ENSGALG00000010820	CHGA	5	chromogranin A (parathyroid secretory protein 1) [Source:HGNC Symbol;Acc:1929]	44155021	44165632	34.4581	58.3768	10.5395	0.180542	-2.4696	2.835e-14	9.38268e-13
8858	ENSGALT00000022702	ENSGALG00000014013	ARHGAP18	3	Rho GTPase activating protein 18 [Source:HGNC Symbol;Acc:21035]	57506532	57565989	1128.88	1910.91	346.854	0.181512	-2.46186	7.36679e-132	1.24038e-128
4250	ENSGALT00000010633	ENSGALG00000006584		24	Uncharacterized protein [Source:UniProtKB/TrEMBL;Acc:E1BUE1]	3361189	3363063	10.9377	18.4053	3.47021	0.188544	-2.40702	2.62003e-05	0.000242056
9244	ENSGALT00000023829	ENSGALG00000001026	EPB41L1	20	erythrocyte membrane protein band 4.1-like 1 [Source:HGNC Symbol;Acc:3378]	157992	228687	116.693	196.268	37.1179	0.189118	-2.40264	2.20122e-26	1.65645e-24
7017	ENSGALT00000017675	ENSGALG00000010874	UNC79	5	unc-79 homolog (C. elegans) [Source:HGNC Symbol;Acc:19966]	44411263	44508014	164.084	275.289	52.8786	0.192084	-2.38019	2.13578e-47	3.8877e-45
13910	ENSGALT00000042927	ENSGALG00000027891	C5ORF13	Z	Gallus gallus chromosome Z open reading frame, human C5orf13 (C5ORF13), mRNA. [Source:RefSeq mRNA;Acc:NM_205391]	46263610	46283078	869.461	1451.44	287.484	0.198068	-2.33593	9.59416e-25	6.66151e-23
9687	ENSGALT00000024867	ENSGALG00000015416	SDR16C5	2	Gallus gallus short chain dehydrogenase/reductase family 16C, member 5 (SDR16C5), mRNA. [Source:RefSeq mRNA;Acc:NM_001031022]	111004143	111017846	58.591	97.7924	19.3896	0.198273	-2.33444	1.19391e-09	2.24922e-08
11632	ENSGALT00000032690	ENSGALG00000006868	EFCAB4A	5	EF-hand calcium binding domain 4A [Source:HGNC Symbol;Acc:28703]	15087950	15107470	16.994	28.3528	5.63515	0.198751	-2.33097	3.79691e-07	4.95106e-06
1744	ENSGALT00000004470	ENSGALG00000002832	IFI35	27	interferon-induced protein 35 [Source:HGNC Symbol;Acc:5399]	5102844	5105307	26.5665	44.2712	8.86175	0.200169	-2.32071	3.03182e-10	6.17831e-09
10588	ENSGALT00000027008	ENSGALG00000016736	CYFIP1	1	cytoplasmic FMR1 interacting protein 1 [Source:HGNC Symbol;Acc:13759]	129747745	129798637	215.473	358.838	72.108	0.200949	-2.3151	3.52937e-11	8.22502e-10
11512	ENSGALT00000031945	ENSGALG00000009612	TGFB2	3	transforming growth factor, beta 2 [Source:HGNC Symbol;Acc:11768]	18692431	18753146	178.998	298.016	59.9803	0.201266	-2.31283	4.4082e-37	5.498e-35
4507	ENSGALT00000011323	ENSGALG00000006992	MMP9	20	Gallus gallus matrix metallopeptidase 9 (gelatinase B, 92kDa gelatinase, 92kDa type IV collagenase) (MMP9), mRNA. [Source:RefSeq mRNA;Acc:NM_204667]	10917368	10921453	48.2567	80.2506	16.2627	0.202649	-2.30295	2.26893e-16	9.31713e-15
8908	ENSGALT00000022860	ENSGALG00000014126		1	Uncharacterized protein [Source:UniProtKB/TrEMBL;Acc:E1C036]	68465289	68474995	119.29	198.062	40.5175	0.20457	-2.28934	2.40936e-35	2.65682e-33
9814	ENSGALT00000025160	ENSGALG00000015605	BACH2	3	BTB and CNC homology 1, basic leucine zipper transcription factor 2 [Source:HGNC Symbol;Acc:14078]	74768582	74811042	141.966	234.843	49.0888	0.209028	-2.25823	1.37374e-38	1.8321e-36
14808	ENSGALT00000044128	ENSGALG00000027300	ID3	23	DNA-binding protein inhibitor ID-3 [Source:RefSeq peptide;Acc:NP_989920]	2169483	2170150	193.236	317.124	69.3477	0.218677	-2.19313	3.73907e-09	6.56812e-08
3293	ENSGALT00000008311	ENSGALG00000005176	SCG2	9	secretogranin II [Source:HGNC Symbol;Acc:10575]	7713655	7715544	22.4226	36.7086	8.13659	0.221653	-2.17362	1.93679e-07	2.65127e-06
15981	ENSGALT00000045679	ENSGALG00000026639	C11ORF75	1	Gallus gallus chromosome 1 open reading frame, human C11orf75 (C1H11orf75), mRNA. [Source:RefSeq mRNA;Acc:NM_001164340]	185135723	185164284	13.4504	21.8504	5.05043	0.231136	-2.11318	3.52615e-05	0.000317495
3379	ENSGALT00000008513	ENSGALG00000005310	CLSTN2	9	calsyntenin 2 [Source:HGNC Symbol;Acc:17448]	5566977	5861817	12.2666	19.927	4.60613	0.23115	-2.1131	0.000110093	0.000885872
13366	ENSGALT00000040327	ENSGALG00000023950	CR1L	26	Gallus gallus complement component (3b/4b) receptor 1-like (CR1L), mRNA. [Source:RefSeq mRNA;Acc:NM_001033643]	2599568	2605277	28.9687	46.8468	11.0906	0.236743	-2.07861	6.65798e-10	1.2904e-08
10598	ENSGALT00000027045	ENSGALG00000016750	VWA3B	1	von Willebrand factor A domain containing 3B [Source:HGNC Symbol;Acc:28385]	131334588	131405083	207.557	335.265	79.849	0.238167	-2.06996	7.1605e-16	2.82023e-14
15072	ENSGALT00000044476	ENSGALG00000026919		4	Uncharacterized protein [Source:UniProtKB/TrEMBL;Acc:R4GLX3]	17287798	17328258	75.8513	122.475	29.2271	0.238636	-2.06711	1.70799e-20	9.54629e-19
5795	ENSGALT00000014591	ENSGALG00000008970	NRK	4	Gallus gallus Nik related kinase (NRK), mRNA. [Source:RefSeq mRNA;Acc:NM_001031126]	17161323	17256387	843.336	1360.94	325.73	0.239341	-2.06286	1.47011e-17	6.78164e-16
10037	ENSGALT00000025688	ENSGALG00000015939	THNSL2	4	threonine synthase-like 2 (S. cerevisiae) [Source:HGNC Symbol;Acc:25602]	85515561	85523284	20.1194	32.4584	7.78037	0.239703	-2.06068	8.77634e-07	1.0747e-05
5711	ENSGALT00000014381	ENSGALG00000008850	TTLL7	8	tubulin tyrosine ligase-like family, member 7 [Source:HGNC Symbol;Acc:26242]	15685996	15715330	82.9637	133.638	32.289	0.241614	-2.04922	4.08945e-18	1.96732e-16
15305	ENSGALT00000044788	ENSGALG00000028635	AIF1L	17	allograft inflammatory factor 1-like [Source:HGNC Symbol;Acc:28904]	6079262	6091444	390.155	627.764	152.546	0.243	-2.04097	1.03845e-62	2.85468e-60
9253	ENSGALT00000023856	ENSGALG00000014783	PTPRK	3	protein tyrosine phosphatase, receptor type, K [Source:HGNC Symbol;Acc:9674]	58029862	58422557	92.7691	149.233	36.3048	0.243276	-2.03934	1.11321e-24	7.68971e-23
10792	ENSGALT00000027493	ENSGALG00000017020	DHRS12	1	dehydrogenase/reductase (SDR family) member 12 [Source:HGNC Symbol;Acc:25832]	169524419	169555939	21.9438	35.2695	8.61813	0.244351	-2.03297	1.43993e-07	2.01411e-06
5086	ENSGALT00000012832	ENSGALG00000007905	LAMB1	1	laminin, beta 1 [Source:HGNC Symbol;Acc:6486]	14681577	14715087	184.765	296.805	72.7241	0.245023	-2.02901	2.14736e-13	6.48542e-12
8492	ENSGALT00000021629	ENSGALG00000013247	CCDC83	1	coiled-coil domain containing 83 [Source:HGNC Symbol;Acc:28535]	189532521	189550487	13.1872	21.1603	5.21408	0.246408	-2.02088	7.64002e-05	0.00063722
9915	ENSGALT00000025409	ENSGALG00000015755	ZNF704	2	zinc finger protein 704 [Source:HGNC Symbol;Acc:32291]	120881814	120900516	995.251	1591.5	399	0.250706	-1.99593	1.78647e-89	1.14589e-86
8935	ENSGALT00000022933	ENSGALG00000014178	SCUBE1	1	signal peptide, CUB domain, EGF-like 1 [Source:HGNC Symbol;Acc:13441]	68715574	68928375	27.9752	44.5142	11.4362	0.25691	-1.96066	1.16606e-05	0.000117391
16390	ENSGALT00000046234	ENSGALG00000014496	PROM1	4	prominin 1 [Source:HGNC Symbol;Acc:9454]	76091912	76144704	97.629	155.323	39.935	0.257109	-1.95955	2.85139e-10	5.83711e-09
7565	ENSGALT00000019117	ENSGALG00000011695	HIPK3	5	Gallus gallus homeodomain interacting protein kinase 3 (HIPK3), mRNA. [Source:RefSeq mRNA;Acc:NM_001199411]	6353277	6442756	555.271	880.236	230.306	0.261641	-1.93434	1.81787e-40	2.6616e-38
5931	ENSGALT00000014942	ENSGALG00000009172	OSBPL6	7	oxysterol binding protein-like 6 [Source:HGNC Symbol;Acc:16388]	14935828	14977668	747.703	1182.67	312.736	0.264432	-1.91903	2.44861e-74	9.70081e-72
7574	ENSGALT00000019137	ENSGALG00000011709	TMEM108	2	transmembrane protein 108 [Source:HGNC Symbol;Acc:28451]	43178586	43193963	69.2213	109.381	29.0613	0.265687	-1.9122	3.75194e-16	1.49966e-14
6437	ENSGALT00000016184	ENSGALG00000009957	TIE1	8	tyrosine kinase with immunoglobulin-like and EGF-like domains 1 [Source:HGNC Symbol;Acc:11809]	18560220	18571250	19.4381	30.6675	8.20866	0.267666	-1.90149	8.38738e-05	0.000690997
10029	ENSGALT00000025678	ENSGALG00000015932	KCNQ5	3	potassium voltage-gated channel, KQT-like subfamily, member 5 [Source:HGNC Symbol;Acc:6299]	80962161	81225706	1109.69	1736.16	483.227	0.278331	-1.84513	5.09019e-79	2.14265e-76
3206	ENSGALT00000008081	ENSGALG00000005042	IQSEC1	12	IQ motif and Sec7 domain 1 [Source:HGNC Symbol;Acc:29112]	5245423	5557230	253.178	396.042	110.314	0.27854	-1.84404	2.36208e-40	3.38481e-38
11752	ENSGALT00000033333	ENSGALG00000006252	LMO4	8	LIM domain transcription factor LMO4 [Source:RefSeq peptide;Acc:NP_989443]	14657096	14677322	162.065	253.235	70.8944	0.279955	-1.83674	1.05255e-30	9.64479e-29
3643	ENSGALT00000009168	ENSGALG00000005714	PKD1	14	polycystic kidney disease 1 (autosomal dominant) [Source:HGNC Symbol;Acc:9008]	6293316	6343474	93.8464	146.52	41.1728	0.281005	-1.83133	7.65352e-20	4.10729e-18
14969	ENSGALT00000044337	ENSGALG00000025792	FRRS1L	2	ferric-chelate reductase 1-like [Source:HGNC Symbol;Acc:1362]	84305512	84313728	144.349	225.197	63.5015	0.281982	-1.82633	2.11383e-28	1.72565e-26
13301	ENSGALT00000040104	ENSGALG00000012121	RCN1	5	reticulocalbin 1, EF-hand calcium binding domain [Source:HGNC Symbol;Acc:9934]	5240086	5351600	901.194	1397.36	405.028	0.289852	-1.78661	5.75826e-71	2.04115e-68
12500	ENSGALT00000037261	ENSGALG00000015345	AIM1	3	absent in melanoma 1 [Source:HGNC Symbol;Acc:356]	67545634	67588418	45.7738	70.897	20.6506	0.291277	-1.77954	4.57161e-07	5.85914e-06
5841	ENSGALT00000014692	ENSGALG00000009031	SESTD1	7	SEC14 and spectrin domains 1 [Source:HGNC Symbol;Acc:18379]	14533688	14570925	26.2112	40.5914	11.8309	0.291463	-1.77861	1.33859e-05	0.000132385
9904	ENSGALT00000025383	ENSGALG00000027172		2		93248441	93249914	27.982	43.2758	12.6882	0.293193	-1.77008	2.99861e-07	3.98337e-06
2884	ENSGALT00000007266	ENSGALG00000004565	PHYHD1	17	phytanoyl-CoA dioxygenase domain containing 1 [Source:HGNC Symbol;Acc:23396]	5394147	5399935	26.9576	41.6747	12.2404	0.293712	-1.76752	2.70317e-07	3.63028e-06
4213	ENSGALT00000010550	ENSGALG00000006526	PLXNB1	12	plexin B1 [Source:HGNC Symbol;Acc:9103]	11277818	11327866	178.071	275.169	80.9718	0.294262	-1.76483	4.01861e-27	3.09318e-25
9528	ENSGALT00000024492	ENSGALG00000015177	GNAQ	Z	Gallus gallus guanine nucleotide binding protein (G protein), q polypeptide (GNAQ), mRNA. [Source:RefSeq mRNA;Acc:NM_001031427]	37646973	37760713	31.153	48.0536	14.2524	0.296593	-1.75344	6.83077e-05	0.000579046
14179	ENSGALT00000043292	ENSGALG00000027459	LRFN3	JH376309.1	leucine rich repeat and fibronectin type III domain containing 3 [Source:HGNC Symbol;Acc:28370]	6867	24361	35.6463	54.9705	16.322	0.296923	-1.75184	5.7581e-09	9.83036e-08
3699	ENSGALT00000009312	ENSGALG00000005797	COL20A1	20	Gallus gallus collagen, type XX, alpha 1 (COL20A1), mRNA. [Source:RefSeq mRNA;Acc:NM_001004392]	9169385	9212722	33.8796	52.0625	15.6968	0.301499	-1.72978	1.88818e-08	2.98869e-07
7470	ENSGALT00000018840	ENSGALG00000011551	IGJ	4	Gallus gallus immunoglobulin J polypeptide, linker protein for immunoglobulin alpha and mu polypeptides (IGJ), mRNA. [Source:RefSeq mRNA;Acc:NM_204263]	49427342	49435676	5364.12	8235.73	2492.51	0.302645	-1.7243	5.77286e-91	4.32002e-88
11059	ENSGALT00000028367	ENSGALG00000014391	CCDC149	4	coiled-coil domain containing 149 [Source:HGNC Symbol;Acc:25405]	73225282	73274932	106.501	163.289	49.7132	0.304449	-1.71573	1.06619e-08	1.74079e-07
4597	ENSGALT00000011542	ENSGALG00000007125	PARD3	2	Gallus gallus par-3 partitioning defective 3 homolog (C. elegans) (PARD3), mRNA. [Source:RefSeq mRNA;Acc:NM_001039280]	13068736	13498548	34.2256	52.3416	16.1097	0.307781	-1.70002	2.71165e-07	3.63804e-06
6673	ENSGALT00000016784	ENSGALG00000010312	PLCH1	9	phospholipase C, eta 1 [Source:HGNC Symbol;Acc:29185]	22445272	22499563	325.792	497.103	154.48	0.310761	-1.68612	2.29506e-40	3.32413e-38
3175	ENSGALT00000007999	ENSGALG00000004994	ZNF503	6	zinc finger protein 503 [Source:HGNC Symbol;Acc:23589]	14134965	14137931	43.9859	66.9766	20.9952	0.313471	-1.67359	9.60019e-05	0.000781829
3525	ENSGALT00000008888	ENSGALG00000005540	MICAL2	5	microtubule associated monooxygenase, calponin and LIM domain containing 2 [Source:HGNC Symbol;Acc:24693]	7466934	7519456	156.945	238.788	75.1026	0.314516	-1.66879	1.807e-25	1.30862e-23
5090	ENSGALT00000012837	ENSGALG00000007909	IQCH	10	IQ motif containing H [Source:HGNC Symbol;Acc:25721]	18368140	18426597	27.7864	42.2476	13.3252	0.315409	-1.66471	5.92545e-07	7.4664e-06
637	ENSGALT00000001706	ENSGALG00000001130	WBSCR17	19	Williams-Beuren syndrome chromosome region 17 [Source:HGNC Symbol;Acc:16347]	1094590	1280680	3543.74	5385.46	1702.01	0.316038	-1.66183	3.48422e-81	1.61836e-78
7972	ENSGALT00000020161	ENSGALG00000012338	BDH2	4	3-hydroxybutyrate dehydrogenase, type 2 [Source:HGNC Symbol;Acc:32389]	60581711	60595813	280.287	425.956	134.618	0.316038	-1.66183	2.2113e-36	2.68344e-34
1951	ENSGALT00000005023	ENSGALG00000003170		15	Uncharacterized protein [Source:UniProtKB/TrEMBL;Acc:F1NQP3]	4855484	4908313	179.389	272.48	86.2989	0.316716	-1.65874	2.07986e-27	1.64798e-25
1587	ENSGALT00000004070	ENSGALG00000002583	PIK3CD	21	Gallus gallus phosphoinositide-3-kinase, catalytic, delta polypeptide (PIK3CD), mRNA. [Source:RefSeq mRNA;Acc:NM_001012696]	3470173	3492933	2644.03	4012.71	1275.35	0.317828	-1.65368	6.23613e-49	1.20001e-46
8992	ENSGALT00000023094	ENSGALG00000014280	AICDA	1	Gallus gallus activation-induced cytidine deaminase (AICDA), mRNA. [Source:RefSeq mRNA;Acc:NM_001243222]	75409240	75413213	1172.87	1776.84	568.905	0.320177	-1.64306	3.41465e-36	4.03467e-34
10286	ENSGALT00000026313	ENSGALG00000016311	TRIB1	2	tribbles pseudokinase 1 [Source:HGNC Symbol;Acc:16891]	138436990	138444511	51.866	78.5714	25.1606	0.320225	-1.64284	8.85436e-11	1.99445e-09
12607	ENSGALT00000037643	ENSGALG00000010616	PTPN21	5	protein tyrosine phosphatase, non-receptor type 21 [Source:HGNC Symbol;Acc:9651]	42358815	42375595	53.0608	80.2592	25.8625	0.322237	-1.63381	7.79889e-11	1.77751e-09
5654	ENSGALT00000014245	ENSGALG00000008756	PLEK	3	pleckstrin [Source:RefSeq peptide;Acc:NP_990194]	11215025	11230471	115.474	174.661	56.2873	0.322265	-1.63368	5.16418e-20	2.8049e-18
933	ENSGALT00000002421	ENSGALG00000001595	PHF19	17	PHD finger protein 19 [Source:HGNC Symbol;Acc:24566]	8288642	8293798	84.8638	128.261	41.4666	0.323298	-1.62906	5.37474e-16	2.12935e-14
16349	ENSGALT00000046176	ENSGALG00000028238	INA	6	internexin neuronal intermediate filament protein, alpha [Source:HGNC Symbol;Acc:6057]	23104676	23106678	50.8465	76.8293	24.8637	0.323623	-1.62762	1.41852e-10	3.08185e-09
6280	ENSGALT00000015817	ENSGALG00000009718	FAM53B	6	family with sequence similarity 53, member B [Source:HGNC Symbol;Acc:28968]	31636707	31661235	56.7891	85.7931	27.7851	0.323862	-1.62655	2.47081e-11	5.91151e-10
95	ENSGALT00000000276	ENSGALG00000000208	MCC	Z	mutated in colorectal cancers [Source:HGNC Symbol;Acc:6935]	45574534	45769715	45.261	68.277	22.245	0.325806	-1.61792	1.75238e-09	3.25131e-08
1126	ENSGALT00000002914	ENSGALG00000001879	GRID1	6	glutamate receptor, ionotropic, delta 1 [Source:HGNC Symbol;Acc:4575]	1135083	1444647	26.2691	39.5657	12.9725	0.327873	-1.60879	2.49544e-06	2.84861e-05
3692	ENSGALT00000009299	ENSGALG00000005788	FARP2	9	FERM, RhoGEF and pleckstrin domain protein 2 [Source:HGNC Symbol;Acc:16460]	4513595	4567863	110.318	165.943	54.6939	0.329595	-1.60123	9.65494e-14	3.05287e-12
2602	ENSGALT00000006611	ENSGALG00000004158	GPT2	11	glutamic pyruvate transaminase (alanine aminotransferase) 2 [Source:HGNC Symbol;Acc:18062]	7219526	7234742	166.092	249.204	82.9805	0.332982	-1.58648	2.93799e-24	1.99872e-22
6335	ENSGALT00000015954	ENSGALG00000009809	MAML3	4	mastermind-like 3 (Drosophila) [Source:HGNC Symbol;Acc:16272]	28846111	28920597	40.8068	60.9792	20.6344	0.338384	-1.56327	6.17476e-08	9.1e-07
7951	ENSGALT00000020101	ENSGALG00000012300	RAB32	3	Gallus gallus RAB32, member RAS oncogene family (RAB32), mRNA. [Source:RefSeq mRNA;Acc:NM_001277672]	46154328	46173538	35.492	52.9937	17.9903	0.33948	-1.5586	4.68814e-07	5.98005e-06
12738	ENSGALT00000038194	ENSGALG00000026897		2		36821975	36823446	33.6028	50.1678	17.0378	0.339616	-1.55802	6.13446e-07	7.69393e-06
1458	ENSGALT00000003775	ENSGALG00000002397	PSPH	19	Gallus gallus phosphoserine phosphatase (PSPH), mRNA. [Source:RefSeq mRNA;Acc:NM_001252272]	4870122	4880847	671.439	1001.27	341.612	0.34118	-1.55139	7.9768e-31	7.35942e-29
14863	ENSGALT00000044202	ENSGALG00000026298	SERTAD2	3	Gallus gallus SERTA domain containing 2 (SERTAD2), mRNA. [Source:RefSeq mRNA;Acc:NM_001031037]	9699424	9700374	57.5728	85.7665	29.3791	0.342548	-1.54562	7.94693e-06	8.25329e-05
5066	ENSGALT00000012780	ENSGALG00000007870	SMAD3	10	Gallus gallus SMAD family member 3 (SMAD3), mRNA. [Source:RefSeq mRNA;Acc:NM_204475]	18282943	18345447	233.443	347.641	119.245	0.343012	-1.54367	2.09333e-17	9.43051e-16
6357	ENSGALT00000016002	ENSGALG00000009842	RASSF3	1	Gallus gallus Ras association (RalGDS/AF-6) domain family member 3 (RASSF3), mRNA. [Source:RefSeq mRNA;Acc:NM_001007851]	33676052	33726396	1006.48	1496.08	516.88	0.345489	-1.53329	4.82822e-49	9.42553e-47
10322	ENSGALT00000026389	ENSGALG00000016358	PTCHD1	1	patched domain containing 1 [Source:HGNC Symbol;Acc:26392]	117874036	117893768	49.9013	74.1151	25.6876	0.346591	-1.52869	5.35224e-05	0.000461849
6111	ENSGALT00000015375	ENSGALG00000009445	INPP5F	6	inositol polyphosphate-5-phosphatase F [Source:HGNC Symbol;Acc:17054]	29851879	29889013	39.4695	58.5968	20.3421	0.347154	-1.52635	1.28191e-07	1.81e-06
14456	ENSGALT00000043678	ENSGALG00000026986	KIAA1324	26	KIAA1324 [Source:HGNC Symbol;Acc:29618]	1129226	1136672	57.451	85.256	29.646	0.347729	-1.52396	2.10485e-10	4.41624e-09
14019	ENSGALT00000043070	ENSGALG00000028500	GP5	9	glycoprotein V (platelet) [Source:HGNC Symbol;Acc:4443]	12377136	12379064	30.8871	45.7189	16.0552	0.351172	-1.50975	1.59486e-06	1.87623e-05
13429	ENSGALT00000040527	ENSGALG00000002374	SLC9A9	9	sodium/hydrogen exchanger 9 [Source:RefSeq peptide;Acc:NP_001026476]	10197231	10365969	53.0439	78.4328	27.655	0.352595	-1.50392	2.46574e-09	4.46418e-08
13870	ENSGALT00000042861	ENSGALG00000025771	PLCD3	27	phospholipase C, delta 3 [Source:HGNC Symbol;Acc:9061]	1352729	1358363	24.2538	35.8041	12.7035	0.354805	-1.4949	2.42807e-05	0.000226654
5865	ENSGALT00000014751	ENSGALG00000009063		4	Uncharacterized protein [Source:UniProtKB/TrEMBL;Acc:F1NGR0]	17369140	17414024	57.3696	84.6125	30.1266	0.356054	-1.48983	6.31282e-05	0.00053887
8653	ENSGALT00000022178	ENSGALG00000013632	ACOT13	2	acyl-CoA thioesterase 13 [Source:HGNC Symbol;Acc:20999]	90244563	90249282	802.85	1182.85	422.848	0.357482	-1.48406	2.33079e-49	4.68594e-47
347	ENSGALT00000000956	ENSGALG00000000674	MYO1D	27	myosin ID [Source:HGNC Symbol;Acc:7598]	1430463	1500256	101.589	149.653	53.5258	0.357666	-1.48332	4.72647e-15	1.70685e-13
7120	ENSGALT00000017953	ENSGALG00000011019	ROR1	8	Gallus gallus receptor tyrosine kinase-like orphan receptor 1 (ROR1), mRNA. [Source:RefSeq mRNA;Acc:NM_204509]	26884366	26926589	28.4645	41.8913	15.0378	0.358971	-1.47806	2.07108e-05	0.000197155
5698	ENSGALT00000014344	ENSGALG00000008827	FERMT1	3	fermitin family member 1 [Source:HGNC Symbol;Acc:15889]	14643234	14661954	63.3	92.8919	33.7081	0.362875	-1.46246	1.47491e-10	3.18382e-09
8834	ENSGALT00000022637	ENSGALG00000013964	SPATA18	4	spermatogenesis associated 18 [Source:HGNC Symbol;Acc:29579]	65750624	65771219	29.9682	43.9044	16.032	0.365157	-1.45341	6.66647e-06	7.04846e-05
3371	ENSGALT00000008495	ENSGALG00000005298	ST6GALNAC6	17	ST6 (alpha-N-acetyl-neuraminyl-2,3-beta-galactosyl-1,3)-N-acetylgalactosaminide alpha-2,6-sialyltransferase 6 [Source:HGNC Symbol;Acc:23364]	4872095	4874530	24.9019	36.3535	13.4504	0.369988	-1.43445	6.41528e-05	0.000546923
11687	ENSGALT00000032981	ENSGALG00000020626	C3orf55	9	chromosome 3 open reading frame 55 [Source:HGNC Symbol;Acc:25146]	22146850	22157886	32.2203	47.0371	17.4034	0.369993	-1.43443	5.60162e-06	6.04114e-05
4978	ENSGALT00000012535	ENSGALG00000007731	DPCD	6	Gallus gallus deleted in primary ciliary dyskinesia homolog (mouse) (DPCD), transcript variant 2, mRNA. [Source:RefSeq mRNA;Acc:NM_001277366]	22341322	22348806	34.3321	50.0506	18.6136	0.371895	-1.42703	1.37305e-06	1.63239e-05
2825	ENSGALT00000007138	ENSGALG00000004553	SGPL1	6	Gallus gallus sphingosine-1-phosphate lyase 1 (SGPL1), mRNA. [Source:RefSeq mRNA;Acc:NM_001007946]	11114347	11184726	32.1723	46.8763	17.4683	0.372646	-1.42412	5.52451e-06	5.96753e-05
7920	ENSGALT00000020015	ENSGALG00000012256	UTRN	3	utrophin [Source:HGNC Symbol;Acc:12635]	45215648	45566922	112.5	163.845	61.1556	0.373253	-1.42177	1.61027e-06	1.8927e-05
10536	ENSGALT00000026890	ENSGALG00000016661	BLK	3	B lymphoid tyrosine kinase [Source:HGNC Symbol;Acc:1057]	106862804	106898321	463.372	673.168	253.576	0.376691	-1.40855	4.74333e-35	5.11141e-33
1364	ENSGALT00000003519	ENSGALG00000002248	NAB1	7	Gallus gallus NGFI-A binding protein 1 (EGR1 binding protein 1) (NAB1), mRNA. [Source:RefSeq mRNA;Acc:NM_204268]	39076	59273	613.014	889.897	336.132	0.37772	-1.40461	1.74064e-39	2.41715e-37
3385	ENSGALT00000008535	ENSGALG00000005321	LAMA5	20	laminin, alpha 5 [Source:HGNC Symbol;Acc:6485]	8180140	8223607	211.914	307.439	116.388	0.378573	-1.40135	7.46492e-23	4.72077e-21
13088	ENSGALT00000039391	ENSGALG00000021541	SLC47A1	19	Gallus gallus solute carrier family 47, member 1 (SLC47A1), mRNA. [Source:RefSeq mRNA;Acc:NM_001030720]	6860579	6996943	67.6064	97.857	37.3558	0.381739	-1.38934	5.05837e-10	9.99066e-09
6489	ENSGALT00000016303	ENSGALG00000010036	FOSL2	3	Gallus gallus FOS-like antigen 2 (FOSL2), mRNA. [Source:RefSeq mRNA;Acc:NM_001045836]	26737453	26743407	35.8794	51.9133	19.8455	0.382282	-1.38729	4.17832e-06	4.59005e-05
9449	ENSGALT00000024288	ENSGALG00000015057	DDO	3	D-aspartate oxidase [Source:HGNC Symbol;Acc:2727]	65969395	65975774	57.7617	83.4015	32.122	0.385149	-1.37651	6.73775e-09	1.1412e-07
4091	ENSGALT00000010293	ENSGALG00000006368	PTPN5	5	protein tyrosine phosphatase, non-receptor type 5 (striatum-enriched) [Source:HGNC Symbol;Acc:9657]	12065980	12145215	46.8759	67.6722	26.0796	0.385381	-1.37564	1.20288e-07	1.71097e-06
7949	ENSGALT00000020097	ENSGALG00000012298	SLC39A8	4	solute carrier family 39 (zinc transporter), member 8 [Source:HGNC Symbol;Acc:20862]	60340370	60360614	26.204	37.5571	14.8509	0.395422	-1.33854	8.63433e-05	0.000708741
2928	ENSGALT00000007377	ENSGALG00000004630		11	Uncharacterized protein [Source:UniProtKB/TrEMBL;Acc:F1NJK1]	9290336	9335423	1035.94	1479.9	591.983	0.400015	-1.32187	6.36162e-25	4.48644e-23
8895	ENSGALT00000022820	ENSGALG00000014096	ARNTL2	1	Gallus gallus aryl hydrocarbon receptor nuclear translocator-like 2 (ARNTL2), mRNA. [Source:RefSeq mRNA;Acc:NM_204133]	68281323	68317439	510.117	728	292.234	0.40142	-1.31681	4.68665e-33	4.64185e-31
4815	ENSGALT00000012106	ENSGALG00000007489	CNNM1	6	cyclin M1 [Source:HGNC Symbol;Acc:102]	21690899	21703073	51.1304	72.9617	29.2992	0.401569	-1.31628	7.60244e-06	7.93836e-05
950	ENSGALT00000002468	ENSGALG00000001617	CAMKK1	19	calcium/calmodulin-dependent protein kinase kinase 1, alpha [Source:HGNC Symbol;Acc:1469]	3364944	3409288	332.67	474.631	190.708	0.401803	-1.31544	1.09519e-15	4.25137e-14
13158	ENSGALT00000039628	ENSGALG00000003456	CA12	10	carbonic anhydrase XII [Source:HGNC Symbol;Acc:1371]	3588343	3607364	48.3998	69.0355	27.7641	0.402171	-1.31412	3.3199e-07	4.36284e-06
8894	ENSGALT00000022818	ENSGALG00000014094	STK38L	1	Gallus gallus serine/threonine kinase 38 like (STK38L), mRNA. [Source:RefSeq mRNA;Acc:NM_001030770]	68225821	68267171	745.047	1062.4	427.694	0.402574	-1.31268	1.43487e-37	1.82337e-35
8856	ENSGALT00000022697	ENSGALG00000014011	LRMP	1	lymphoid-restricted membrane protein [Source:HGNC Symbol;Acc:6690]	67293005	67312499	194.194	276.768	111.621	0.4033	-1.31007	3.34854e-10	6.80314e-09
6040	ENSGALT00000015215	ENSGALG00000009344		7	Uncharacterized protein [Source:UniProtKB/TrEMBL;Acc:E1BSQ0]	16842857	16940702	35.2009	50.0953	20.3064	0.405355	-1.30274	9.25687e-06	9.51106e-05
8117	ENSGALT00000020542	ENSGALG00000012579	BAZ2B	7	Gallus gallus bromodomain adjacent to zinc finger domain, 2B (BAZ2B), mRNA. [Source:RefSeq mRNA;Acc:NM_204677]	36053283	36160945	96.4173	137.138	55.6962	0.406132	-1.29998	3.47568e-09	6.15209e-08
3091	ENSGALT00000007780	ENSGALG00000004873	PHACTR3	20	phosphatase and actin regulator 3 [Source:HGNC Symbol;Acc:15833]	7082081	7177518	38.826	55.2142	22.4378	0.406378	-1.29911	3.10566e-06	3.47452e-05
12593	ENSGALT00000037604	ENSGALG00000011737	FYCO1	2	Gallus gallus FYVE and coiled-coil domain containing 1 (FYCO1), mRNA. [Source:RefSeq mRNA;Acc:NM_001045839]	43339786	43363519	163.236	232.077	94.3947	0.406739	-1.29782	6.25403e-17	2.68286e-15
6337	ENSGALT00000015961	ENSGALG00000009815	TMEM5	1	Gallus gallus transmembrane protein 5 (TMEM5), mRNA. [Source:RefSeq mRNA;Acc:NM_001199557]	33355625	33367245	78.0107	110.889	45.1327	0.407008	-1.29687	6.16598e-10	1.2072e-08
5802	ENSGALT00000014607	ENSGALG00000008978	ITGA4	7	integrin, alpha 4 (antigen CD49D, alpha 4 subunit of VLA-4 receptor) [Source:HGNC Symbol;Acc:6140]	13818412	13852740	5520.92	7845.52	3196.32	0.407408	-1.29546	1.05063e-47	1.96555e-45
4475	ENSGALT00000011235	ENSGALG00000006935	BTAF1	6	BTAF1 RNA polymerase II, B-TFIID transcription factor-associated, 170kDa [Source:HGNC Symbol;Acc:17307]	20496813	20531909	12094.4	17152.5	7036.26	0.410219	-1.28553	1.05052e-54	2.43974e-52
176	ENSGALT00000000500	ENSGALG00000000368	GAS7	18	growth arrest-specific 7 [Source:HGNC Symbol;Acc:4169]	180811	285185	52.3069	74.0535	30.5602	0.412677	-1.27691	0.000105805	0.000855971
8554	ENSGALT00000021853	ENSGALG00000013399	CELSR1	1	cadherin, EGF LAG seven-pass G-type receptor 1 [Source:HGNC Symbol;Acc:1850]	15539606	15697582	801.343	1131.05	471.631	0.416983	-1.26194	9.91626e-36	1.1131e-33
3290	ENSGALT00000008302	ENSGALG00000005171	AP1S3	9	Gallus gallus adaptor-related protein complex 1, sigma 3 subunit (AP1S3), mRNA. [Source:RefSeq mRNA;Acc:NM_001030008]	7749592	7765345	90.1921	127.265	53.1187	0.417385	-1.26055	5.96391e-11	1.37089e-09
11551	ENSGALT00000032235	ENSGALG00000010159	SLC20A2	4	Gallus gallus solute carrier family 20 (phosphate transporter), member 2 (SLC20A2), mRNA. [Source:RefSeq mRNA;Acc:NM_001031133]	33615579	33672960	2005.82	2827.27	1184.37	0.418911	-1.25529	1.39692e-17	6.51088e-16
8351	ENSGALT00000021178	ENSGALG00000012979	TRIO	2	trio Rho guanine nucleotide exchange factor [Source:HGNC Symbol;Acc:12303]	76311201	76496830	843.125	1184.9	501.346	0.423111	-1.24089	2.9322e-33	2.96968e-31
3809	ENSGALT00000009581	ENSGALG00000005958	TRIM66	5	tripartite motif containing 66 [Source:HGNC Symbol;Acc:29005]	9179364	9220087	49.7078	69.8518	29.5638	0.423236	-1.24047	1.26265e-05	0.000125985
5665	ENSGALT00000014275	ENSGALG00000008778	SPRED2	3	sprouty-related, EVH1 domain containing 2 [Source:HGNC Symbol;Acc:17722]	9931280	9952997	30.3577	42.6262	18.0891	0.424366	-1.23662	8.89602e-05	0.00072889
8300	ENSGALT00000021014	ENSGALG00000012885	BCL2	2	Gallus gallus B-cell CLL/lymphoma 2 (BCL2), nuclear gene encoding mitochondrial protein, mRNA. [Source:RefSeq mRNA;Acc:NM_205339]	67926747	68013683	34.6733	48.668	20.6786	0.424892	-1.23483	4.61798e-05	0.000403662
6737	ENSGALT00000016945	ENSGALG00000010406	TMEM63C	5	transmembrane protein 63C [Source:HGNC Symbol;Acc:23787]	38405303	38414575	54.2826	76.0859	32.4793	0.426877	-1.22811	4.90135e-07	6.21669e-06
9792	ENSGALT00000025105	ENSGALG00000015572	CCDC125	Z	coiled-coil domain containing 125 [Source:HGNC Symbol;Acc:28924]	63971581	63984248	124.727	174.596	74.8577	0.428748	-1.2218	1.24515e-12	3.474e-11
7564	ENSGALT00000019115	ENSGALG00000011693	ARHGAP35	AADN03025913.1	Rho GTPase activating protein 35 [Source:HGNC Symbol;Acc:4591]	80	9323	615.705	861.514	369.896	0.429356	-1.21975	4.95125e-21	2.86238e-19
10519	ENSGALT00000026837	ENSGALG00000016627	FZD3	3	Gallus gallus frizzled family receptor 3 (FZD3), transcript variant 1, mRNA. [Source:RefSeq mRNA;Acc:NM_001271940]	105466097	105513573	67.069	93.7077	40.4303	0.431452	-1.21273	3.07964e-08	4.73008e-07
1612	ENSGALT00000004131	ENSGALG00000002623	PCOLCE2	9	procollagen C-endopeptidase enhancer 2 [Source:HGNC Symbol;Acc:8739]	10041008	10060212	151.693	211.83	91.5559	0.432214	-1.21018	1.52553e-14	5.2825e-13
5112	ENSGALT00000012898	ENSGALG00000007940	RAG2	5	V(D)J recombination-activating protein 2 [Source:UniProtKB/Swiss-Prot;Acc:P25022]	18812001	18817045	157.918	220.454	95.3832	0.432668	-1.20867	6.0517e-15	2.17958e-13
4977	ENSGALT00000012531	ENSGALG00000007728	PRODH	15	proline dehydrogenase (oxidase) 1 [Source:HGNC Symbol;Acc:9453]	10110679	10115553	167.592	233.468	101.717	0.435677	-1.19867	8.16966e-15	2.90357e-13
4993	ENSGALT00000012578	ENSGALG00000007758	OSBP2	15	oxysterol binding protein 2 [Source:HGNC Symbol;Acc:8504]	10698915	10762511	1172.96	1631.5	714.422	0.437894	-1.19135	2.72401e-36	3.27611e-34
8252	ENSGALT00000020879	ENSGALG00000012796	KIAA1549	1	KIAA1549 [Source:HGNC Symbol;Acc:22219]	56390459	56460409	119.867	166.683	73.0499	0.438256	-1.19015	1.15107e-11	2.88194e-10
15897	ENSGALT00000045571	ENSGALG00000028182		LGE64	Uncharacterized protein [Source:UniProtKB/TrEMBL;Acc:R4GKE7]	693515	696487	85.2526	118.47	52.0349	0.439224	-1.18697	3.20167e-09	5.68952e-08
2905	ENSGALT00000007316	ENSGALG00000004597	ZBTB37	8	zinc finger and BTB domain containing 37 [Source:HGNC Symbol;Acc:28365]	7382138	7387189	70.18	97.4643	42.8957	0.440117	-1.18404	4.11043e-08	6.20712e-07
7212	ENSGALT00000018196	ENSGALG00000011162	CYP46A1	5	Gallus gallus cytochrome P450, family 46, subfamily A, polypeptide 1 (CYP46A1), mRNA. [Source:RefSeq mRNA;Acc:NM_001252027]	48067831	48083159	41.407	57.4665	25.3474	0.441082	-1.18088	1.80624e-05	0.000173415
3533	ENSGALT00000008904	ENSGALG00000005551	DKK3	5	Gallus gallus dickkopf homolog 3 (Xenopus laevis) (DKK3), mRNA. [Source:RefSeq mRNA;Acc:NM_205125]	7580064	7602305	691.675	959.669	423.68	0.441486	-1.17956	5.69555e-30	5.01432e-28
9505	ENSGALT00000024427	ENSGALG00000015138	TMEM2	Z	transmembrane protein 2 [Source:HGNC Symbol;Acc:11869]	35396342	35429695	371.519	514.685	228.353	0.443676	-1.17242	1.25915e-22	7.85217e-21
12230	ENSGALT00000036197	ENSGALG00000022619	ZNF541	AADN03017309.1	zinc finger protein 541 [Source:HGNC Symbol;Acc:25294]	21	9777	138.869	192.321	85.4169	0.444138	-1.17092	1.21654e-12	3.4068e-11
14999	ENSGALT00000044379	ENSGALG00000026781	ALOX5AP	1	Gallus gallus arachidonate 5-lipoxygenase-activating protein (ALOX5AP), mRNA. [Source:RefSeq mRNA;Acc:NM_001278144]	174335143	174344760	78.4036	108.524	48.2828	0.444903	-1.16844	1.08368e-08	1.76721e-07
6350	ENSGALT00000015989	ENSGALG00000009836	ELMOD2	4	Gallus gallus ELMO/CED-12 domain containing 2 (ELMOD2), mRNA. [Source:RefSeq mRNA;Acc:NM_001277915]	29161356	29167691	188.183	259.374	116.992	0.451056	-1.14862	1.62617e-12	4.47944e-11
10125	ENSGALT00000025900	ENSGALG00000016074	RIMS2	2	regulating synaptic membrane exocytosis 2 [Source:HGNC Symbol;Acc:17283]	129328906	129695917	448.655	617.774	279.535	0.452488	-1.14405	1.04257e-23	6.91793e-22
8550	ENSGALT00000021833	ENSGALG00000013384	LIG1	LGE64	ligase I, DNA, ATP-dependent [Source:HGNC Symbol;Acc:6598]	715793	722552	1533.37	2105.81	960.934	0.456325	-1.13187	1.95233e-35	2.17338e-33
7283	ENSGALT00000018372	ENSGALG00000011258	ATP2B1	1	Gallus gallus ATPase, Ca++ transporting, plasma membrane 1 (ATP2B1), mRNA. [Source:RefSeq mRNA;Acc:NM_001168002]	43273706	43305815	44.058	60.4619	27.6541	0.45738	-1.12853	2.3291e-05	0.000218779
4331	ENSGALT00000010849	ENSGALG00000006707	NOX1	4	NADPH oxidase 1 [Source:HGNC Symbol;Acc:7889]	5126065	5129989	105.077	143.964	66.19	0.459767	-1.12102	2.51377e-10	5.18538e-09
2470	ENSGALT00000006275	ENSGALG00000003939	KLF2	28	Kruppel-like factor 2; Uncharacterized protein [Source:UniProtKB/TrEMBL;Acc:E1C442]	4146806	4149435	137.996	188.884	87.1088	0.461176	-1.11661	3.89968e-12	1.02997e-10
10737	ENSGALT00000027377	ENSGALG00000016937	DIAPH3	1	diaphanous-related formin 3 [Source:HGNC Symbol;Acc:15480]	161696600	161932705	811.166	1109.32	513.008	0.462451	-1.11263	3.31327e-07	4.35838e-06
7814	ENSGALT00000019783	ENSGALG00000012110	KIAA0895	2	KIAA0895 [Source:HGNC Symbol;Acc:22206]	47359887	47375299	157.514	215.017	100.01	0.465127	-1.1043	8.73382e-13	2.48195e-11
14234	ENSGALT00000043371	ENSGALG00000028399		16	Uncharacterized protein [Source:UniProtKB/TrEMBL;Acc:R4GJ99]	247113	252747	38.8377	53.0022	24.6733	0.465515	-1.1031	0.000113714	0.000911204
503	ENSGALT00000001355	ENSGALG00000000921	NHE1	23	sodium/hydrogen exchanger 1 precursor [Source:RefSeq peptide;Acc:NP_001038108]	1858073	1868819	1124.42	1533.38	715.449	0.466581	-1.0998	3.64956e-13	1.08043e-11
505	ENSGALT00000001367	ENSGALG00000000930	HIP1	19	huntingtin interacting protein 1 [Source:HGNC Symbol;Acc:4913]	311533	345209	3348.67	4560.68	2136.67	0.468499	-1.09388	2.99248e-13	8.91786e-12
4258	ENSGALT00000010650	ENSGALG00000006599	ZMYND11	2	zinc finger, MYND-type containing 11 [Source:HGNC Symbol;Acc:16966]	9791128	9894465	2419.25	3283.29	1555.21	0.473675	-1.07803	1.56109e-34	1.6428e-32
5921	ENSGALT00000014903	ENSGALG00000009152	ATRNL1	6	attractin-like 1 [Source:HGNC Symbol;Acc:29063]	27680834	28014799	181.593	246.422	116.765	0.473842	-1.07752	2.42373e-11	5.80918e-10
15558	ENSGALT00000045123	ENSGALG00000027865	CD1.2	16	Gallus gallus CD1b molecule (CD1B), mRNA. [Source:RefSeq mRNA;Acc:NM_001024582]	5769	8509	1008.59	1366.99	650.193	0.475638	-1.07207	1.59937e-22	9.88235e-21
10170	ENSGALT00000025993	ENSGALG00000016138	DSCAM	1	Down syndrome cell adhesion molecule [Source:HGNC Symbol;Acc:3039]	107601010	107978889	3468.26	4690.43	2246.09	0.478867	-1.0623	1.37146e-29	1.16921e-27
13588	ENSGALT00000041040	ENSGALG00000024292		28	Uncharacterized protein [Source:UniProtKB/TrEMBL;Acc:E1BRG0]	3363587	3367621	576.551	779.567	373.535	0.479157	-1.06143	6.90445e-23	4.4196e-21
12689	ENSGALT00000037963	ENSGALG00000011958	TEF	1	Transcription factor VBP [Source:UniProtKB/Swiss-Prot;Acc:Q92172]	49520862	49536052	681.442	921.129	441.754	0.479579	-1.06016	7.53309e-25	5.28493e-23
1133	ENSGALT00000002925	ENSGALG00000001889	CARD9	17	caspase recruitment domain family, member 9 [Source:HGNC Symbol;Acc:16391]	7909808	7916303	79.661	107.671	51.6511	0.479713	-1.05976	1.19797e-07	1.70577e-06
12722	ENSGALT00000038135	ENSGALG00000023237	RCCD1	10	RCC1 domain containing 1 [Source:HGNC Symbol;Acc:30457]	19568289	19570041	91.0828	123.106	59.0599	0.47975	-1.05965	3.4648e-08	5.27354e-07
4530	ENSGALT00000011369	ENSGALG00000007027	SGSH	18	N-sulfoglucosamine sulfohydrolase [Source:HGNC Symbol;Acc:10818]	9825014	9827751	56.4705	76.1249	36.8162	0.483629	-1.04803	1.08457e-05	0.000109843
2277	ENSGALT00000005793	ENSGALG00000003657	UNC119	19	unc-119 homolog (C. elegans) [Source:HGNC Symbol;Acc:12565]	5721553	5730117	81.6604	110.007	53.3135	0.484636	-1.04503	2.16089e-07	2.94906e-06
7397	ENSGALT00000018650	ENSGALG00000011436	TMBIM1	7	transmembrane BAX inhibitor motif containing 1 [Source:HGNC Symbol;Acc:23410]	22063035	22065936	73.7674	99.3646	48.1702	0.484782	-1.04459	9.95017e-07	1.21013e-05
1650	ENSGALT00000004226	ENSGALG00000002682	BRD3	17	bromodomain containing 3 [Source:HGNC Symbol;Acc:1104]	7156509	7189561	1764.62	2375.67	1153.56	0.485575	-1.04223	1.45507e-30	1.32431e-28
15799	ENSGALT00000045441	ENSGALG00000027506	DNAJB2	7	DnaJ (Hsp40) homolog, subfamily B, member 2 [Source:HGNC Symbol;Acc:5228]	21692309	21697267	144.536	194.582	94.4907	0.485609	-1.04213	1.30636e-07	1.83874e-06
6580	ENSGALT00000016540	ENSGALG00000010174	SLC35B2	3	solute carrier family 35 (adenosine 3'-phospho 5'-phosphosulfate transporter), member B2 [Source:HGNC Symbol;Acc:16872]	29622977	29626340	320.793	431.578	210.008	0.486606	-1.03917	7.3894e-12	1.88871e-10
1268	ENSGALT00000003276	ENSGALG00000002099	PFKFB4	12	6-phosphofructo-2-kinase/fructose-2,6-biphosphatase 4 [Source:HGNC Symbol;Acc:8875]	1359539	1396127	77.5679	104.34	50.7958	0.48683	-1.03851	6.86195e-07	8.51109e-06
2119	ENSGALT00000005397	ENSGALG00000003412	RALGDS	17	ral guanine nucleotide dissociation stimulator [Source:HGNC Symbol;Acc:9842]	6788150	6818631	167.292	224.875	109.709	0.487869	-1.03543	1.26637e-11	3.14724e-10
2732	ENSGALT00000006945	ENSGALG00000004354	CCDC69	13	coiled-coil domain containing 69 [Source:HGNC Symbol;Acc:24487]	12341373	12344594	117.856	158.369	77.344	0.48838	-1.03392	1.71733e-08	2.7311e-07
4327	ENSGALT00000010834	ENSGALG00000006702	MFGE8	10	lactadherin isoform 2 precursor [Source:RefSeq peptide;Acc:NP_001264040]	12525893	12534611	164.333	220.738	107.928	0.48894	-1.03227	2.25262e-11	5.42805e-10
3742	ENSGALT00000009423	ENSGALG00000005861		14	Uncharacterized protein [Source:UniProtKB/TrEMBL;Acc:F1NB63]	6469558	6472470	50.6718	68.007	33.3366	0.490194	-1.02858	5.48584e-05	0.000473074
13578	ENSGALT00000040996	ENSGALG00000002893	STC2	13	stanniocalcin 2 [Source:HGNC Symbol;Acc:11374]	8561504	8571173	69.7162	93.5314	45.9009	0.490755	-1.02693	1.2869e-06	1.53676e-05
3864	ENSGALT00000009711	ENSGALG00000006032	IL13RA1	4	interleukin 13 receptor, alpha 1 [Source:HGNC Symbol;Acc:5974]	3370855	3382816	673.033	902.03	444.036	0.492263	-1.0225	1.28875e-16	5.39115e-15
7798	ENSGALT00000019743	ENSGALG00000012087	CEP70	7	centrosomal protein 70kDa [Source:HGNC Symbol;Acc:29972]	27777769	27787920	496.904	662.546	331.261	0.499982	-1.00005	1.10991e-19	5.90927e-18
